# Supplementary material for: VISTA: A Tool for Fast Taxonomic Assignment of Viral Genome Sequences
Source: Genomics Proteomics Bioinformatics. 2024 Nov 14;23(1):qzae082. doi: 10.1093/gpbjnl/qzae082 (PMC12212643; doi:10.1093/gpbjnl/qzae082)
Supplement: qzae082_Supplementary_Data [file qzae082_supplementary_data.zip]

Archive with 8 entries (8 files):
- Supplementary Table 3.xlsx
- supplementary material captions.docx
- Supplementary Table 1.xlsx
- Supplementary Figure 4.jpg
- Supplementary Figure 1.jpg
- Supplementary Figure 2.jpg
- Supplementary Figure 3.jpg
- Supplementary Table 2.xlsx
