# Supplementary material for: VISTA: A Tool for Fast Taxonomic Assignment of Viral Genome Sequences
Source: Genomics Proteomics Bioinformatics. 2024 Nov 14;23(1):qzae082. doi: 10.1093/gpbjnl/qzae082 (PMC12212643; doi:10.1093/gpbjnl/qzae082)
Supplement: qzae082_Supplementary_Data [file qzae082_supplementary_data.zip › Supplementary Table 3.xlsx]

## Sheet: between_inputs
Table S3 Taxonomic assignments for 679 unclassified complete metagenomic-assembled phage genomes
Query_ID	Query	Closest match	Closest match family	Closest match genus	Closest match species	Distance	Assignment
Query_1	OX383250.1	Query_395				0	Known Species
Query_2	OX383249.1	Query_319				0.0118	Known Species
Query_3	OX383248.1	815854799	Kyanoviridae	Chalconvirus	Chalconvirus acg2014e	0.6372	Novel Family
Query_4	OX383247.1	Query_113				0.0108	Known Species
Query_5	OX383246.1	Query_191				0.0074	Known Species
Query_6	OX383245.1	Query_334				0.0001	Known Species
Query_7	OX383244.1	Query_78				0.0116	Known Species
Query_8	OX383243.1	Query_360				0.0106	Known Species
Query_9	OX383242.1	827047354	Kyanoviridae	Chalconvirus	Chalconvirus acg2014i	0.544	Novel Genus
Query_10	OX383241.1	Query_290				0.0028	Known Species
Query_11	OX383240.1	Query_159				0.0011	Known Species
Query_12	OX383239.1	Query_623				0	Known Species
Query_13	OX383238.1	Query_351				0.0066	Known Species
Query_14	OX383237.1	Query_150				0.0192	Known Species
Query_15	OX383236.1	Query_324				0.0028	Known Species
Query_16	OX383235.1	Query_85				0.0377	Known Genus
Query_17	OX383234.1	Query_228				0.0034	Known Species
Query_18	OX383233.1	Query_324				0.0035	Known Species
Query_19	OX383232.1	Query_37				0.0016	Known Species
Query_20	OX383231.1	Query_224				0.0053	Known Species
Query_21	OX383230.1	Query_138				0	Known Species
Query_22	OX383229.1	Query_531				0.01	Known Species
Query_23	OX383228.1	Query_554				0.0027	Known Species
Query_24	OX383227.1	Query_37				0.0003	Known Species
Query_25	OX383226.1	Query_136				0.0008	Known Species
Query_26	OX383225.1	Query_115				0.0038	Known Species
Query_27	OX383224.1	Query_67				0	Known Species
Query_28	OX383223.1	Query_285				0.0064	Known Species
Query_29	OX383222.1	Query_1				0.0007	Known Species
Query_30	OX383221.1	Query_405				0.015	Known Species
Query_31	OX383220.1	Query_159				0.0023	Known Species
Query_32	OX383219.1	Query_371				0	Known Species
Query_33	OX383218.1	Query_114				0.0007	Known Species
Query_34	OX383217.1	Query_287				0.0119	Known Species
Query_35	OX383216.1	Query_97				0.001	Known Species
Query_36	OX383215.1	Query_678				0.0218	Known Species
Query_37	OX383214.1	Query_24				0.0003	Known Species
Query_38	OX383213.1	Query_401				0	Known Species
Query_39	OX383212.1	Query_316				0.0216	Known Species
Query_40	OX383211.1	Query_125				0.017	Known Species
Query_41	OX383210.1	Query_474				0.0003	Known Species
Query_42	OX383209.1	Query_479				0.0161	Known Species
Query_43	OX383208.1	1631933904	Unclassified	Polybotosvirus	Polybotosvirus Atuph07	0.6324	Novel Family
Query_44	OX383207.1	Query_486				0.0008	Known Species
Query_45	OX383206.1	Query_636				0.0323	Known Genus
Query_46	OX383205.1	Query_472				0.02	Known Species
Query_47	OX383204.1	Query_363				0.0065	Known Species
Query_48	OX383203.1	Query_1				0.0077	Known Species
Query_49	OX383202.1	Query_285				0.0103	Known Species
Query_50	OX383201.1	Query_621				0	Known Species
Query_51	OX383200.1	Query_356				0.01	Known Species
Query_52	OX383199.1	Query_399				0.0128	Known Species
Query_53	OX383198.1	Query_407				0.0454	Known Genus
Query_54	OX383197.1	Query_98				0.0058	Known Species
Query_55	OX383196.1	Query_656				0.0095	Known Species
Query_56	OX383195.1	Query_255				0	Known Species
Query_57	OX383194.1	Query_155				0.0042	Known Species
Query_58	OX383193.1	Query_148				0.0004	Known Species
Query_59	OX383192.1	Query_618				0.0009	Known Species
Query_60	OX383191.1	Query_413				0.0001	Known Species
Query_61	OX383190.1	Query_228				0.0087	Known Species
Query_62	OX383189.1	Query_667				0	Known Species
Query_63	OX383188.1	Query_132				0	Known Species
Query_64	OX383187.1	Query_341				0.0034	Known Species
Query_65	OX383186.1	Query_391				0	Known Species
Query_66	OX383185.1	Query_159				0.0048	Known Species
Query_67	OX383184.1	Query_559				0	Known Species
Query_68	OX383183.1	Query_1				0.0033	Known Species
Query_69	OX383182.1	Query_421				0.0015	Known Species
Query_70	OX383181.1	Query_551				0	Known Species
Query_71	OX383180.1	Query_665				0.0109	Known Species
Query_72	OX383179.1	Query_228				0.0049	Known Species
Query_73	OX383178.1	Query_290				0.0147	Known Species
Query_74	OX383177.1	Query_454				0.0041	Known Species
Query_75	OX383176.1	Query_116				0	Known Species
Query_76	OX383175.1	Query_78				0.0005	Known Species
Query_77	OX383174.1	Query_672				0.0059	Known Species
Query_78	OX383173.1	Query_76				0.0005	Known Species
Query_79	OX383172.1	Query_631				0.0122	Known Species
Query_80	OX383171.1	Query_570				0	Known Species
Query_81	OX383170.1	Query_498				0.0088	Known Species
Query_82	OX383169.1	Query_423				0.0007	Known Species
Query_83	OX383168.1	Query_233				0.0015	Known Species
Query_84	OX383167.1	Query_636				0.0108	Known Species
Query_85	OX383166.1	Query_324				0.0041	Known Species
Query_86	OX383165.1	Query_252				0.0043	Known Species
Query_87	OX383164.1	Query_391				0.0174	Known Species
Query_88	OX383163.1	Query_92				0.0089	Known Species
Query_89	OX383162.1	Query_540				0	Known Species
Query_90	OX383161.1	Query_298				0	Known Species
Query_91	OX383160.1	Query_221				0.0016	Known Species
Query_92	OX383159.1	Query_88				0.0089	Known Species
Query_93	OX383158.1	Query_85				0.0152	Known Species
Query_94	OX383157.1	Query_270				0.0016	Known Species
Query_95	OX383156.1	Query_141				0.004	Known Species
Query_96	OX383155.1	Query_245				0	Known Species
Query_97	OX383154.1	Query_595				0	Known Species
Query_98	OX383153.1	Query_54				0.0058	Known Species
Query_99	OX383152.1	Query_37				0.0213	Known Species
Query_100	OX383151.1	Query_74				0.0084	Known Species
Query_101	OX383150.1	Query_290				0.006	Known Species
Query_102	OX383149.1	Query_486				0.0123	Known Species
Query_103	OX383148.1	Query_128				0.0122	Known Species
Query_104	OX383147.1	Query_559				0	Known Species
Query_105	OX383146.1	Query_637				0.0222	Known Species
Query_106	OX383145.1	2067807438	Unclassified	Bertelyvirus	Bertelyvirus SC	0.6823	Novel Family
Query_107	OX383144.1	Query_32				0.0006	Known Species
Query_108	OX383143.1	Query_510				0.0037	Known Species
Query_109	OX382719.1	Query_258				0.0025	Known Species
Query_110	OX382718.1	Query_397				0.0635	Known Genus
Query_111	OX382717.1	Query_601				0.0031	Known Species
Query_112	OX382716.1	Query_255				0.0017	Known Species
Query_113	OX382715.1	Query_665				0.0038	Known Species
Query_114	OX382714.1	Query_429				0	Known Species
Query_115	OX382713.1	Query_26				0.0038	Known Species
Query_116	OX382712.1	Query_384				0	Known Species
Query_117	OX382711.1	Query_249				0.0019	Known Species
Query_118	OX382710.1	Query_478				0.0025	Known Species
Query_119	OX382709.1	Query_183				0	Known Species
Query_120	OX382708.1	Query_538				0.0019	Known Species
Query_121	OX382707.1	Query_422				0.0005	Known Species
Query_122	OX382706.1	Query_83				0.0023	Known Species
Query_123	OX382705.1	Query_174				0.0015	Known Species
Query_124	OX382704.1	Query_12				0.0049	Known Species
Query_125	OX382703.1	Query_645				0.0075	Known Species
Query_126	OX382702.1	Query_572				0.0123	Known Species
Query_127	OX382701.1	Query_1				0.0005	Known Species
Query_128	OX382700.1	Query_59				0.0017	Known Species
Query_129	OX382699.1	Query_499				0.0197	Known Species
Query_130	OX382698.1	Query_168				0.004	Known Species
Query_131	OX382697.1	530787714	Unclassified	Baikalvirus	Baikalvirus PaBG	0.7147	Novel Family
Query_132	OX382696.1	Query_63				0	Known Species
Query_133	OX382695.1	Query_643				0.0107	Known Species
Query_134	OX382694.1	Query_325				0	Known Species
Query_135	OX382693.1	Query_1				0.0071	Known Species
Query_136	OX382692.1	Query_166				0	Known Species
Query_137	OX382691.1	Query_228				0.0031	Known Species
Query_138	OX382690.1	Query_254				0	Known Species
Query_139	OX382689.1	Query_340				0	Known Species
Query_140	OX382688.1	Query_257				0	Known Species
Query_141	OX382687.1	Query_651				0	Known Species
Query_142	OX382686.1	Query_346				0.526	Novel Genus
Query_143	OX382685.1	Query_186				0.0114	Known Species
Query_144	OX382684.1	Query_508				0.0061	Known Species
Query_145	OX382683.1	Query_390				0.0123	Known Species
Query_146	OX382682.1	Query_25				0.0027	Known Species
Query_147	OX382681.1	Query_465				0.0052	Known Species
Query_148	OX382680.1	Query_58				0.0004	Known Species
Query_149	OX382679.1	Query_89				0.0235	Known Species
Query_150	OX382678.1	Query_385				0.002	Known Species
Query_151	OX382677.1	Query_214				0	Known Species
Query_152	OX382676.1	Query_319				0.0034	Known Species
Query_153	OX382675.1	Query_186				0	Known Species
Query_154	OX382674.1	589891766	Kyanoviridae	Sedonavirus	Sedonavirus tusconh	0.6469	Novel Family
Query_155	OX382673.1	Query_57				0.0042	Known Species
Query_156	OX382672.1	Query_559				0.0008	Known Species
Query_157	OX382671.1	Query_255				0.0011	Known Species
Query_158	OX382670.1	Query_478				0.0105	Known Species
Query_159	OX382669.1	Query_404				0.0009	Known Species
Query_160	OX382668.1	Query_125				0.0117	Known Species
Query_161	OX382667.1	Query_58				0.0285	Known Species
Query_162	OX382666.1	Query_394				0.0002	Known Species
Query_163	OX382665.1	Query_494				0.0091	Known Species
Query_164	OX382664.1	Query_261				0.0012	Known Species
Query_165	OX382663.1	Query_184				0	Known Species
Query_166	OX382662.1	Query_646				0	Known Species
Query_167	OX382661.1	Query_174				0.0573	Known Genus
Query_168	OX383142.1	Query_130				0.004	Known Species
Query_169	OX382589.1	Query_472				0.0088	Known Species
Query_170	OX382588.1	Query_136				0	Known Species
Query_171	OX382587.1	Query_498				0.0045	Known Species
Query_172	OX382586.1	Query_637				0.0124	Known Species
Query_173	OX382585.1	Query_517				0	Known Species
Query_174	OX382584.1	Query_123				0.0015	Known Species
Query_175	OX382583.1	Query_428				0.0107	Known Species
Query_176	OX382582.1	Query_218				0	Known Species
Query_177	OX382581.1	Query_648				0.0038	Known Species
Query_178	OX382580.1	Query_42				0.0167	Known Species
Query_179	OX382579.1	Query_501				0.0063	Known Species
Query_180	OX382578.1	Query_530				0.7399	Novel Family
Query_181	OX382577.1	Query_598				0.0003	Known Species
Query_182	OX382576.1	Query_261				0.0221	Known Species
Query_183	OX382575.1	Query_319				0	Known Species
Query_184	OX382574.1	Query_32				0	Known Species
Query_185	OX382573.1	Query_219				0	Known Species
Query_186	OX382572.1	Query_153				0	Known Species
Query_187	OX383141.1	Query_391				0.0002	Known Species
Query_188	OX383140.1	Query_303				0.0193	Known Species
Query_189	OX383139.1	Query_370				0.0062	Known Species
Query_190	OX383138.1	Query_554				0.0094	Known Species
Query_191	OX383137.1	Query_5				0.0074	Known Species
Query_192	OX383136.1	Query_509				0	Known Species
Query_193	OX383135.1	Query_476				0.0006	Known Species
Query_194	OX383134.1	Query_487				0.005	Known Species
Query_195	OX383133.1	Query_117				0.0091	Known Species
Query_196	OX383132.1	Query_44				0.002	Known Species
Query_197	OX383131.1	Query_423				0.0007	Known Species
Query_198	OX383130.1	Query_672				0.0485	Known Genus
Query_199	OX383129.1	Query_672				0.0197	Known Species
Query_200	OX383128.1	Query_316				0.0004	Known Species
Query_201	OX383127.1	Query_486				0.0006	Known Species
Query_202	OX383126.1	Query_545				0.0034	Known Species
Query_203	OX383125.1	Query_207				0.0088	Known Species
Query_204	OX383124.1	326782024	Unclassified	Eurybiavirus	Eurybiavirus PHM1	0.6682	Novel Family
Query_205	OX383123.1	Query_228				0.0034	Known Species
Query_206	OX383122.1	Query_554				0.0034	Known Species
Query_207	OX383121.1	Query_203				0.0088	Known Species
Query_208	OX383120.1	Query_98				0.0121	Known Species
Query_209	OX383119.1	Query_486				0.0024	Known Species
Query_210	OX383118.1	Query_344				0.2784	Known Genus
Query_211	OX383117.1	Query_255				0.0008	Known Species
Query_212	OX383116.1	Query_150				0.0209	Known Species
Query_213	OX383115.1	Query_372				0	Known Species
Query_214	OX383114.1	Query_151				0	Known Species
Query_215	OX383113.1	Query_248				0.0156	Known Species
Query_216	OX383112.1	Query_632				0.0007	Known Species
Query_217	OX383111.1	827047354	Kyanoviridae	Chalconvirus	Chalconvirus acg2014i	0.6837	Novel Family
Query_218	OX383110.1	Query_176				0	Known Species
Query_219	OX383109.1	Query_185				0	Known Species
Query_220	OX383108.1	Query_270				0.6406	Novel Family
Query_221	OX383107.1	Query_91				0.0016	Known Species
Query_222	OX383106.1	Query_449				0.0262	Known Species
Query_223	OX383105.1	Query_78				0.0098	Known Species
Query_224	OX383104.1	Query_267				0.0006	Known Species
Query_225	OX383103.1	Query_237				0	Known Species
Query_226	OX383102.1	Query_539				0.0009	Known Species
Query_227	OX383101.1	Query_324				0.0077	Known Species
Query_228	OX383100.1	Query_348				0.0028	Known Species
Query_229	OX383099.1	Query_340				0	Known Species
Query_230	OX383098.1	Query_139				0	Known Species
Query_231	OX383097.1	Query_393				0.001	Known Species
Query_232	OX383096.1	Query_459				0.0027	Known Species
Query_233	OX383095.1	Query_83				0.0015	Known Species
Query_234	OX383094.1	Query_507				0	Known Species
Query_235	OX383093.1	Query_667				0.0006	Known Species
Query_236	OX383092.1	Query_382				0.0052	Known Species
Query_237	OX383091.1	Query_225				0	Known Species
Query_238	OX383090.1	Query_639				0.0161	Known Species
Query_239	OX383089.1	Query_320				0.0015	Known Species
Query_240	OX383088.1	Query_486				0.0041	Known Species
Query_241	OX383087.1	Query_666				0.0189	Known Species
Query_242	OX383086.1	Query_677				0.0001	Known Species
Query_243	OX383085.1	Query_459				0.0071	Known Species
Query_244	OX383084.1	Query_312				0	Known Species
Query_245	OX383083.1	Query_96				0	Known Species
Query_246	OX383082.1	Query_159				0.004	Known Species
Query_247	OX383081.1	Query_339				0.0176	Known Species
Query_248	OX383080.1	Query_215				0.0156	Known Species
Query_249	OX383079.1	Query_117				0.0019	Known Species
Query_250	OX383078.1	Query_264				0	Known Species
Query_251	OX383077.1	Query_429				0.0021	Known Species
Query_252	OX383076.1	Query_86				0.0043	Known Species
Query_253	OX383075.1	Query_351				0.0016	Known Species
Query_254	OX383074.1	Query_629				0	Known Species
Query_255	OX383073.1	Query_56				0	Known Species
Query_256	OX383072.1	Query_445				0.0419	Known Genus
Query_257	OX383071.1	Query_140				0	Known Species
Query_258	OX383070.1	Query_109				0.0025	Known Species
Query_259	OX383069.1	Query_1				0.0081	Known Species
Query_260	OX383068.1	Query_533				0.675	Novel Family
Query_261	OX383067.1	Query_164				0.0012	Known Species
Query_262	OX383066.1	Query_501				0.1471	Known Genus
Query_263	OX383065.1	Query_421				0.0051	Known Species
Query_264	OX383064.1	Query_288				0	Known Species
Query_265	OX383063.1	326782972	Unclassified	Eurybiavirus	Eurybiavirus PHM2	0.6351	Novel Family
Query_266	OX383062.1	Query_474				0.0148	Known Species
Query_267	OX383061.1	Query_224				0.0006	Known Species
Query_268	OX383060.1	Query_181				0.0188	Known Species
Query_269	OX383059.1	827047354	Kyanoviridae	Chalconvirus	Chalconvirus acg2014i	0.6912	Novel Family
Query_270	OX383058.1	Query_94				0.0016	Known Species
Query_271	OX383057.1	Query_458				0.001	Known Species
Query_272	OX383056.1	1842035105	Unclassified	Petsuvirus	Petsuvirus pEtSU	0.6362	Novel Family
Query_273	OX383055.1	Query_478				0.0004	Known Species
Query_274	OX383054.1	Query_421				0.0441	Known Genus
Query_275	OX383053.1	Query_308				0.0216	Known Species
Query_276	OX383052.1	Query_518				0.0231	Known Species
Query_277	OX383051.1	Query_297				0.0136	Known Species
Query_278	OX383050.1	Query_355				0.0007	Known Species
Query_279	OX383049.1	1938361883	Unclassified	Cheoctovirus	Cheoctovirus DRBy19	0.7045	Novel Family
Query_280	OX383048.1	Query_187				0.0145	Known Species
Query_281	OX383047.1	Query_393				0.0124	Known Species
Query_282	OX383046.1	Query_34				0.0133	Known Species
Query_283	OX383045.1	Query_344				0.1642	Known Genus
Query_284	OX383044.1	Query_27				0.0036	Known Species
Query_285	OX383043.1	Query_28				0.0064	Known Species
Query_286	OX383042.1	Query_679				0.01	Known Species
Query_287	OX383041.1	Query_34				0.0119	Known Species
Query_288	OX383040.1	Query_250				0	Known Species
Query_289	OX383039.1	Query_98				0.0135	Known Species
Query_290	OX383038.1	Query_10				0.0028	Known Species
Query_291	OX383037.1	Query_300				0	Known Species
Query_292	OX383036.1	Query_228				0.015	Known Species
Query_293	OX383035.1	Query_1				0.0081	Known Species
Query_294	OX383034.1	Query_636				0.0144	Known Species
Query_295	OX383033.1	Query_608				0	Known Species
Query_296	OX383032.1	Query_411				0.0062	Known Species
Query_297	OX383031.1	Query_277				0.0136	Known Species
Query_298	OX383030.1	Query_405				0	Known Species
Query_299	OX383029.1	Query_80				0	Known Species
Query_300	OX383028.1	Query_291				0	Known Species
Query_301	OX383027.1	1842033762	Unclassified	Goslarvirus	Goslarvirus goslar	0.7101	Novel Family
Query_302	OX383026.1	Query_327				0	Known Species
Query_303	OX383025.1	Query_188				0.0193	Known Species
Query_304	OX383024.1	Query_393				0.0093	Known Species
Query_305	OX383023.1	Query_285				0.0266	Known Species
Query_306	OX383022.1	Query_384				0	Known Species
Query_307	OX383021.1	Query_298				0.0183	Known Species
Query_308	OX383020.1	Query_352				0.0186	Known Species
Query_309	OX383019.1	Query_371				0.0013	Known Species
Query_310	OX383018.1	Query_578				0.0028	Known Species
Query_311	OX383017.1	Query_429				0.0009	Known Species
Query_312	OX383016.1	Query_244				0	Known Species
Query_313	OX383015.1	Query_113				0.0068	Known Species
Query_314	OX383014.1	Query_596				0.0077	Known Species
Query_315	OX383013.1	Query_341				0.0218	Known Species
Query_316	OX383012.1	Query_536				0	Known Species
Query_317	OX383011.1	Query_595				0.0036	Known Species
Query_318	OX383010.1	Query_343				0.0003	Known Species
Query_319	OX383009.1	Query_183				0	Known Species
Query_320	OX383008.1	Query_239				0.0015	Known Species
Query_321	OX383007.1	Query_239				0.0114	Known Species
Query_322	OX383006.1	1070103221	Unclassified	Bixzunavirus	Bixzunavirus tonenili	0.6845	Novel Family
Query_323	OX383005.1	Query_493				0.0132	Known Species
Query_324	OX383004.1	Query_576				0.0011	Known Species
Query_325	OX383003.1	Query_234				0	Known Species
Query_326	OX383002.1	Query_139				0	Known Species
Query_327	OX383001.1	Query_302				0	Known Species
Query_328	OX383000.1	1102619006	Kyanoviridae	Mazuvirus	Mazuvirus scam7	0.6002	Novel Family
Query_329	OX382999.1	Query_104				0.0212	Known Species
Query_330	OX382998.1	Query_554				0.0167	Known Species
Query_331	OX382997.1	Query_345				0.0046	Known Species
Query_332	OX382996.1	Query_408				0.0045	Known Species
Query_333	OX382995.1	Query_535				0.0884	Known Genus
Query_334	OX382994.1	Query_6				0.0001	Known Species
Query_335	OX382993.1	589891766	Kyanoviridae	Sedonavirus	Sedonavirus tusconh	0.7078	Novel Family
Query_336	OX382992.1	Query_427				0.0027	Known Species
Query_337	OX382991.1	Query_391				0.0026	Known Species
Query_338	OX382990.1	255928922	Kyanoviridae	Gibbetvirus	Gibbetvirus rsm4	0.6597	Novel Family
Query_339	OX382989.1	Query_247				0.0176	Known Species
Query_340	OX382988.1	Query_653				0	Known Species
Query_341	OX382987.1	Query_64				0.0034	Known Species
Query_342	OX382986.1	269838879	Unclassified	Mieseafarmvirus	Mieseafarmvirus RSL1	0.666	Novel Family
Query_343	OX382985.1	Query_318				0.0003	Known Species
Query_344	OX382984.1	Query_283				0.1642	Known Genus
Query_345	OX382983.1	Query_331				0.0046	Known Species
Query_346	OX382982.1	Query_575				0.0021	Known Species
Query_347	OX382981.1	Query_502				0.678	Novel Family
Query_348	OX382980.1	Query_228				0.0028	Known Species
Query_349	OX382979.1	Query_32				0	Known Species
Query_350	OX382978.1	Query_495				0.0083	Known Species
Query_351	OX382977.1	Query_253				0.0016	Known Species
Query_352	OX382976.1	Query_308				0.0186	Known Species
Query_353	OX382975.1	Query_117				0.0093	Known Species
Query_354	OX382974.1	Query_391				0.0062	Known Species
Query_355	OX382973.1	Query_278				0.0007	Known Species
Query_356	OX382972.1	Query_51				0.01	Known Species
Query_357	OX382971.1	Query_411				0.0076	Known Species
Query_358	OX382970.1	Query_425				0.0226	Known Species
Query_359	OX382969.1	Query_194				0.0187	Known Species
Query_360	OX382968.1	Query_8				0.0106	Known Species
Query_361	OX382967.1	2067807438	Unclassified	Bertelyvirus	Bertelyvirus SC	0.6525	Novel Family
Query_362	OX382966.1	Query_98				0.0126	Known Species
Query_363	OX382965.1	Query_567				0.0052	Known Species
Query_364	OX382964.1	Query_449				0.0003	Known Species
Query_365	OX382963.1	Query_568				0.0142	Known Species
Query_366	OX382962.1	Query_546				0.0058	Known Species
Query_367	OX382961.1	Query_74				0.0244	Known Species
Query_368	OX382960.1	Query_622				0.0149	Known Species
Query_369	OX382959.1	Query_165				0.003	Known Species
Query_370	OX382958.1	Query_189				0.0062	Known Species
Query_371	OX382957.1	Query_32				0	Known Species
Query_372	OX382956.1	Query_467				0	Known Species
Query_373	OX382955.1	Query_484				0.002	Known Species
Query_374	OX382954.1	Query_501				0.0014	Known Species
Query_375	OX382953.1	Query_78				0.0012	Known Species
Query_376	OX382882.1	Query_516				0.0003	Known Species
Query_377	OX382881.1	Query_397				0.0396	Known Genus
Query_378	OX382880.1	Query_117				0.0146	Known Species
Query_379	OX382879.1	Query_244				0.0121	Known Species
Query_380	OX382878.1	Query_469				0	Known Species
Query_381	OX382877.1	589287449	Unclassified	Iapetusvirus	Iapetusvirus EaH1	0.7266	Novel Family
Query_382	OX382876.1	Query_236				0.0052	Known Species
Query_383	OX382875.1	Query_97				0.0342	Known Genus
Query_384	OX382874.1	Query_230				0	Known Species
Query_385	OX382873.1	Query_150				0.002	Known Species
Query_386	OX382872.1	Query_286				0.0239	Known Species
Query_387	OX382871.1	Query_254				0	Known Species
Query_388	OX382870.1	Query_510				0	Known Species
Query_389	OX382869.1	Query_416				0.0348	Known Genus
Query_390	OX382868.1	Query_424				0.0042	Known Species
Query_391	OX382867.1	Query_623				0	Known Species
Query_392	OX382866.1	Query_236				0.0111	Known Species
Query_393	OX382865.1	Query_231				0.001	Known Species
Query_394	OX382864.1	Query_162				0.0002	Known Species
Query_395	OX382863.1	Query_1				0	Known Species
Query_396	OX382862.1	Query_463				0.0444	Known Genus
Query_397	OX382861.1	Query_377				0.0396	Known Genus
Query_398	OX382860.1	Query_306				0.0004	Known Species
Query_399	OX382859.1	Query_52				0.0128	Known Species
Query_400	OX382858.1	Query_65				0.0012	Known Species
Query_401	OX382857.1	Query_38				0	Known Species
Query_402	OX382856.1	Query_228				0.0046	Known Species
Query_403	OX382855.1	Query_619				0.0239	Known Species
Query_404	OX382854.1	Query_159				0.0009	Known Species
Query_405	OX382853.1	Query_298				0	Known Species
Query_406	OX382852.1	Query_319				0.002	Known Species
Query_407	OX382851.1	Query_656				0	Known Species
Query_408	OX382850.1	Query_332				0.0045	Known Species
Query_409	OX382849.1	Query_604				0.0006	Known Species
Query_410	OX382848.1	Query_181				0.0225	Known Species
Query_411	OX382847.1	Query_642				0.0022	Known Species
Query_412	OX382846.1	1070619080	Kyanoviridae	Bristolvirus	Bristolvirus rhodeisland	0.6076	Novel Family
Query_413	OX382845.1	Query_60				0.0001	Known Species
Query_414	OX382793.1	Query_544				0	Known Species
Query_415	OX382792.1	Query_486				0.0001	Known Species
Query_416	OX382791.1	Query_425				0.0206	Known Species
Query_417	OX382790.1	Query_433				0	Known Species
Query_418	OX382789.1	Query_644				0	Known Species
Query_419	OX382788.1	Query_505				0.0036	Known Species
Query_420	OX382787.1	Query_74				0.0056	Known Species
Query_421	OX382786.1	Query_69				0.0015	Known Species
Query_422	OX382844.1	Query_121				0.0005	Known Species
Query_423	OX382785.1	Query_197				0.0007	Known Species
Query_424	OX382843.1	Query_390				0.0042	Known Species
Query_425	OX382784.1	Query_416				0.0206	Known Species
Query_426	OX382842.1	Query_128				0.0023	Known Species
Query_427	OX382783.1	Query_89				0	Known Species
Query_428	OX382841.1	Query_524				0	Known Species
Query_429	OX382782.1	Query_114				0	Known Species
Query_430	OX382840.1	1631933904	Unclassified	Polybotosvirus	Polybotosvirus Atuph07	0.5178	Novel Genus
Query_431	OX382781.1	Query_213				0.0009	Known Species
Query_432	OX382839.1	Query_516				0.0007	Known Species
Query_433	OX382780.1	Query_417				0	Known Species
Query_434	OX382838.1	Query_672				0.0027	Known Species
Query_435	OX382779.1	Query_612				0.0042	Known Species
Query_436	OX382837.1	Query_636				0.0004	Known Species
Query_437	OX382778.1	Query_496				0.0036	Known Species
Query_438	OX382836.1	Query_86				0.0356	Known Genus
Query_439	OX382777.1	Query_644				0.0434	Known Genus
Query_440	OX382835.1	Query_237				0.0289	Known Species
Query_441	OX382776.1	Query_605				0.0344	Known Genus
Query_442	OX382834.1	Query_585				0	Known Species
Query_443	OX382775.1	Query_172				0.3459	Known Genus
Query_444	OX382833.1	414088056	Unclassified	Colossusvirus	Colossusvirus colossus	0.6951	Novel Family
Query_445	OX382774.1	Query_256				0.0419	Known Genus
Query_446	OX382832.1	Query_592				0	Known Species
Query_447	OX382773.1	Query_37				0.0025	Known Species
Query_448	OX382831.1	827047354	Kyanoviridae	Chalconvirus	Chalconvirus acg2014i	0.6449	Novel Family
Query_449	OX382772.1	Query_364				0.0003	Known Species
Query_450	OX382830.1	Query_457				0.0076	Known Species
Query_451	OX382771.1	Query_501				0.0106	Known Species
Query_452	OX382829.1	Query_592				0.0215	Known Species
Query_453	OX382770.1	Query_134				0	Known Species
Query_454	OX382828.1	Query_74				0.0041	Known Species
Query_455	OX382769.1	Query_245				0.0118	Known Species
Query_456	OX382827.1	Query_609				0	Known Species
Query_457	OX382768.1	Query_450				0.0076	Known Species
Query_458	OX382826.1	Query_271				0.001	Known Species
Query_459	OX382767.1	Query_232				0.0027	Known Species
Query_460	OX382825.1	Query_606				0.6747	Novel Family
Query_461	OX382766.1	Query_316				0.0434	Known Genus
Query_462	OX382824.1	Query_516				0.0004	Known Species
Query_463	OX382765.1	Query_396				0.0444	Known Genus
Query_464	OX382823.1	Query_119				0.0039	Known Species
Query_465	OX382764.1	Query_147				0.0052	Known Species
Query_466	OX382822.1	Query_501				0.0006	Known Species
Query_467	OX382763.1	Query_213				0	Known Species
Query_468	OX382952.1	1694995206	Unclassified	Takahashivirus	Takahashivirus PBS1	0.6731	Novel Family
Query_469	OX382821.1	Query_380				0	Known Species
Query_470	OX382951.1	1102619006	Kyanoviridae	Mazuvirus	Mazuvirus scam7	0.6743	Novel Family
Query_471	OX382762.1	Query_31				0.0089	Known Species
Query_472	OX382950.1	Query_168				0.0055	Known Species
Query_473	OX382820.1	Query_620				0.0002	Known Species
Query_474	OX382949.1	Query_41				0.0003	Known Species
Query_475	OX382761.1	Query_501				0.002	Known Species
Query_476	OX382948.1	Query_193				0.0006	Known Species
Query_477	OX382819.1	Query_537				0	Known Species
Query_478	OX382947.1	Query_663				0	Known Species
Query_479	OX382760.1	Query_42				0.0161	Known Species
Query_480	OX382946.1	1631933904	Unclassified	Polybotosvirus	Polybotosvirus Atuph07	0.67	Novel Family
Query_481	OX382818.1	Query_426				0.0154	Known Species
Query_482	OX382945.1	Query_119				0.012	Known Species
Query_483	OX382759.1	Query_616				0.0176	Known Species
Query_484	OX382944.1	Query_373				0.002	Known Species
Query_485	OX382817.1	Query_298				0.0014	Known Species
Query_486	OX382943.1	Query_415				0.0001	Known Species
Query_487	OX382758.1	Query_194				0.005	Known Species
Query_488	OX382942.1	Query_414				0	Known Species
Query_489	OX382816.1	Query_1				0	Known Species
Query_490	OX382941.1	Query_593				0.372	Known Genus
Query_491	OX382757.1	Query_620				0.0506	Known Genus
Query_492	OX382940.1	827047354	Kyanoviridae	Chalconvirus	Chalconvirus acg2014i	0.7018	Novel Family
Query_493	OX382815.1	Query_497				0	Known Species
Query_494	OX382939.1	Query_163				0.0091	Known Species
Query_495	OX382756.1	Query_541				0.0003	Known Species
Query_496	OX382938.1	Query_437				0.0036	Known Species
Query_497	OX382814.1	Query_493				0	Known Species
Query_498	OX382937.1	Query_171				0.0045	Known Species
Query_499	OX382755.1	Query_129				0.0197	Known Species
Query_500	OX382936.1	Query_159				0.0042	Known Species
Query_501	OX382813.1	Query_466				0.0006	Known Species
Query_502	OX382935.1	Query_227				0.6485	Novel Family
Query_503	OX382754.1	Query_659				0.0264	Known Species
Query_504	OX382934.1	Query_536				0	Known Species
Query_505	OX382812.1	Query_650				0	Known Species
Query_506	OX382933.1	Query_162				0.038	Known Genus
Query_507	OX382753.1	Query_134				0	Known Species
Query_508	OX382932.1	Query_603				0.0003	Known Species
Query_509	OX382811.1	Query_1				0	Known Species
Query_510	OX382931.1	Query_388				0	Known Species
Query_511	OX382752.1	Query_621				0	Known Species
Query_512	OX382930.1	Query_239				0.0051	Known Species
Query_513	OX382810.1	Query_517				0.0008	Known Species
Query_514	OX382929.1	Query_624				0.0112	Known Species
Query_515	OX382751.1	Query_159				0.0075	Known Species
Query_516	OX382928.1	Query_526				0.0001	Known Species
Query_517	OX382809.1	Query_173				0	Known Species
Query_518	OX382927.1	Query_308				0.0201	Known Species
Query_519	OX382750.1	1842022583	Unclassified	Bertelyvirus	Bertelyvirus BL9	0.6411	Novel Family
Query_520	OX382926.1	Query_127				0.0219	Known Species
Query_521	OX382808.1	Query_459				0.0188	Known Species
Query_522	OX382925.1	Query_616				0.0002	Known Species
Query_523	OX382749.1	Query_620				0.0779	Known Genus
Query_524	OX382924.1	Query_428				0	Known Species
Query_525	OX382807.1	Query_83				0.0022	Known Species
Query_526	OX382923.1	Query_516				0.0001	Known Species
Query_527	OX382748.1	589889409	Unclassified	Agricanvirus	Agricanvirus Ea3570	0.6531	Novel Family
Query_528	OX382922.1	Query_540				0	Known Species
Query_529	OX382806.1	Query_632				0	Known Species
Query_530	OX382921.1	Query_457				0.0619	Known Genus
Query_531	OX382747.1	Query_22				0.01	Known Species
Query_532	OX382920.1	Query_514				0.0196	Known Species
Query_533	OX382805.1	326782972	Unclassified	Eurybiavirus	Eurybiavirus PHM2	0.4781	Known Genus
Query_534	OX382919.1	Query_618				0.026	Known Species
Query_535	OX382746.1	Query_333				0.0884	Known Genus
Query_536	OX382918.1	Query_316				0	Known Species
Query_537	OX382804.1	Query_477				0	Known Species
Query_538	OX382917.1	Query_327				0.0007	Known Species
Query_539	OX382745.1	Query_226				0.0009	Known Species
Query_540	OX382916.1	Query_32				0	Known Species
Query_541	OX382803.1	Query_495				0.0003	Known Species
Query_542	OX382915.1	Query_138				0	Known Species
Query_543	OX382744.1	Query_261				0.0072	Known Species
Query_544	OX382914.1	Query_488				0	Known Species
Query_545	OX382802.1	Query_202				0.0034	Known Species
Query_546	OX382913.1	Query_366				0.0058	Known Species
Query_547	OX382743.1	Query_620				0.0435	Known Genus
Query_548	OX382912.1	Query_425				0.0263	Known Species
Query_549	OX382801.1	Query_602				0.0105	Known Species
Query_550	OX382911.1	1631921414	Unclassified	Tidunavirus	Tidunavirus pTD1	0.7146	Novel Family
Query_551	OX382742.1	Query_70				0	Known Species
Query_552	OX382910.1	Query_647				0	Known Species
Query_553	OX382800.1	Query_486				0.0054	Known Species
Query_554	OX382909.1	Query_23				0.0027	Known Species
Query_555	OX382741.1	Query_540				0.002	Known Species
Query_556	OX382908.1	Query_644				0.0223	Known Species
Query_557	OX382799.1	326782972	Unclassified	Eurybiavirus	Eurybiavirus PHM2	0.6916	Novel Family
Query_558	OX382907.1	Query_495				0.0052	Known Species
Query_559	OX382740.1	Query_67				0	Known Species
Query_560	OX382906.1	1631933904	Unclassified	Polybotosvirus	Polybotosvirus Atuph07	0.6846	Novel Family
Query_561	OX382798.1	Query_423				0.0094	Known Species
Query_562	OX382905.1	Query_663				0.0029	Known Species
Query_563	OX382739.1	Query_632				0.0008	Known Species
Query_564	OX382904.1	Query_601				0.0003	Known Species
Query_565	OX382797.1	1864379844	Unclassified	Mufasoctovirus	Mufasoctovirus mufasa8	0.7478	Novel Family
Query_566	OX382903.1	Query_472				0.0079	Known Species
Query_567	OX382738.1	Query_363				0.0052	Known Species
Query_568	OX382902.1	Query_191				0.0108	Known Species
Query_569	OX382796.1	Query_31				0.0065	Known Species
Query_570	OX382901.1	Query_299				0	Known Species
Query_571	OX382737.1	Query_363				0.04	Known Genus
Query_572	OX382900.1	Query_126				0.0123	Known Species
Query_573	OX382795.1	Query_397				0.0476	Known Genus
Query_574	OX382899.1	Query_290				0.0222	Known Species
Query_575	OX382736.1	Query_346				0.0021	Known Species
Query_576	OX382898.1	Query_324				0.0011	Known Species
Query_577	OX382794.1	Query_533				0.4985	Novel Genus
Query_578	OX382897.1	Query_310				0.0028	Known Species
Query_579	OX382735.1	Query_77				0.0127	Known Species
Query_580	OX382896.1	2067807438	Unclassified	Bertelyvirus	Bertelyvirus SC	0.6221	Novel Family
Query_581	OX382727.1	Query_255				0.001	Known Species
Query_582	OX382895.1	Query_12				0.0105	Known Species
Query_583	OX382734.1	Query_97				0.0154	Known Species
Query_584	OX382894.1	Query_286				0.3948	Known Genus
Query_585	OX382726.1	Query_442				0	Known Species
Query_586	OX382893.1	1631933904	Unclassified	Polybotosvirus	Polybotosvirus Atuph07	0.6914	Novel Family
Query_587	OX382733.1	Query_25				0.0054	Known Species
Query_588	OX382892.1	Query_552				0.0104	Known Species
Query_589	OX382725.1	Query_498				0.0114	Known Species
Query_590	OX382891.1	Query_86				0.0123	Known Species
Query_591	OX382732.1	Query_319				0.0041	Known Species
Query_592	OX382890.1	Query_446				0	Known Species
Query_593	OX382724.1	Query_363				0.0406	Known Genus
Query_594	OX382889.1	Query_288				0	Known Species
Query_595	OX382731.1	Query_97				0	Known Species
Query_596	OX382888.1	Query_314				0.0077	Known Species
Query_597	OX382723.1	Query_1				0.0029	Known Species
Query_598	OX382887.1	Query_181				0.0003	Known Species
Query_599	OX382730.1	Query_125				0.0108	Known Species
Query_600	OX382886.1	Query_98				0.0086	Known Species
Query_601	OX382722.1	Query_564				0.0003	Known Species
Query_602	OX382885.1	Query_549				0.0105	Known Species
Query_603	OX382729.1	Query_508				0.0003	Known Species
Query_604	OX382884.1	Query_409				0.0006	Known Species
Query_605	OX382721.1	Query_452				0.0269	Known Species
Query_606	OX382883.1	Query_678				0.0015	Known Species
Query_607	OX382728.1	Query_261				0.0044	Known Species
Query_608	OX382720.1	Query_295				0	Known Species
Query_609	OX382660.1	Query_456				0	Known Species
Query_610	OX382659.1	Query_644				0.0153	Known Species
Query_611	OX382658.1	Query_636				0.0003	Known Species
Query_612	OX382657.1	Query_435				0.0042	Known Species
Query_613	OX382656.1	Query_397				0.0706	Known Genus
Query_614	OX382655.1	472339381	Kyanoviridae	Anaposvirus	Anaposvirus socalone	0.7461	Novel Family
Query_615	OX382654.1	Query_636				0.0006	Known Species
Query_616	OX382653.1	Query_522				0.0002	Known Species
Query_617	OX382652.1	Query_316				0	Known Species
Query_618	OX382651.1	Query_59				0.0009	Known Species
Query_619	OX382650.1	Query_403				0.0239	Known Species
Query_620	OX382649.1	Query_473				0.0002	Known Species
Query_621	OX382648.1	Query_50				0	Known Species
Query_622	OX382647.1	Query_661				0.0056	Known Species
Query_623	OX382646.1	Query_391				0	Known Species
Query_624	OX382608.1	Query_514				0.0112	Known Species
Query_625	OX382645.1	Query_595				0.0166	Known Species
Query_626	OX382644.1	Query_495				0.0005	Known Species
Query_627	OX382607.1	Query_508				0.0112	Known Species
Query_628	OX382643.1	Query_585				0.0001	Known Species
Query_629	OX382642.1	Query_254				0	Known Species
Query_630	OX382606.1	Query_495				0.0165	Known Species
Query_631	OX382641.1	Query_79				0.0122	Known Species
Query_632	OX382640.1	Query_529				0	Known Species
Query_633	OX382605.1	Query_578				0.0055	Known Species
Query_634	OX382639.1	Query_508				0.0097	Known Species
Query_635	OX382638.1	Query_660				0.0136	Known Species
Query_636	OX382604.1	Query_611				0.0003	Known Species
Query_637	OX382637.1	Query_172				0.0124	Known Species
Query_638	OX382636.1	1631933904	Unclassified	Polybotosvirus	Polybotosvirus Atuph07	0.6598	Novel Family
Query_639	OX382603.1	Query_363				0.0072	Known Species
Query_640	OX382635.1	Query_648				0.0011	Known Species
Query_641	OX382634.1	1631933904	Unclassified	Polybotosvirus	Polybotosvirus Atuph07	0.6291	Novel Family
Query_642	OX382602.1	Query_411				0.0022	Known Species
Query_643	OX382633.1	Query_133				0.0107	Known Species
Query_644	OX382632.1	Query_418				0	Known Species
Query_645	OX382601.1	Query_125				0.0075	Known Species
Query_646	OX382631.1	Query_136				0	Known Species
Query_647	OX382630.1	Query_552				0	Known Species
Query_648	OX382600.1	Query_640				0.0011	Known Species
Query_649	OX382629.1	1102619006	Kyanoviridae	Mazuvirus	Mazuvirus scam7	0.6552	Novel Family
Query_650	OX382628.1	Query_505				0	Known Species
Query_651	OX382599.1	Query_141				0	Known Species
Query_652	OX382627.1	Query_183				0.0088	Known Species
Query_653	OX382626.1	Query_384				0	Known Species
Query_654	OX382598.1	Query_319				0.005	Known Species
Query_655	OX382625.1	Query_371				0.0014	Known Species
Query_656	OX382624.1	Query_407				0	Known Species
Query_657	OX382597.1	Query_126				0.5759	Novel Family
Query_658	OX382623.1	1631933904	Unclassified	Polybotosvirus	Polybotosvirus Atuph07	0.6192	Novel Family
Query_659	OX382622.1	Query_503				0.0264	Known Species
Query_660	OX382596.1	Query_635				0.0136	Known Species
Query_661	OX382621.1	Query_622				0.0056	Known Species
Query_662	OX382620.1	1631933904	Unclassified	Polybotosvirus	Polybotosvirus Atuph07	0.4537	Known Genus
Query_663	OX382595.1	Query_478				0	Known Species
Query_664	OX382619.1	Query_517				0.0278	Known Species
Query_665	OX382618.1	Query_113				0.0038	Known Species
Query_666	OX382594.1	Query_241				0.0189	Known Species
Query_667	OX382617.1	Query_62				0	Known Species
Query_668	OX382616.1	Query_390				0.0138	Known Species
Query_669	OX382593.1	Query_476				0.017	Known Species
Query_670	OX382615.1	Query_425				0.0282	Known Species
Query_671	OX382614.1	Query_406				0.0139	Known Species
Query_672	OX382592.1	Query_434				0.0027	Known Species
Query_673	OX382613.1	Query_126				0.0156	Known Species
Query_674	OX382612.1	Query_478				0.0099	Known Species
Query_675	OX382591.1	Query_135				0.0158	Known Species
Query_676	OX382611.1	Query_236				0.0142	Known Species
Query_677	OX382610.1	Query_242				0.0001	Known Species
Query_678	OX382590.1	Query_606				0.0015	Known Species
Query_679	OX382609.1	Query_286				0.01	Known Species

## Sheet: between_reference
Query_id	Query	Closest match (GI)	Closest match family	Closest match genus	Closest match species	Distance	Assignment
Query_1	OX383250.1	1842035105	Unclassified	Petsuvirus	Petsuvirus pEtSU	0.6416	Novel Family
Query_2	OX383249.1	966201597	Autographiviridae	Piedvirus	Piedvirus IMEDE1	0.7316	Novel Family
Query_3	OX383248.1	815854799	Kyanoviridae	Chalconvirus	Chalconvirus acg2014e	0.6372	Novel Family
Query_4	OX383247.1	2067807438	Unclassified	Bertelyvirus	Bertelyvirus SC	0.648	Novel Family
Query_5	OX383246.1	2047454853	Unclassified	Coopervirus	Coopervirus heath	0.6411	Novel Family
Query_6	OX383245.1	2067807438	Unclassified	Bertelyvirus	Bertelyvirus SC	0.6508	Novel Family
Query_7	OX383244.1	1102620075	Kyanoviridae	Cymopoleiavirus	Cymopoleiavirus swam2	0.6808	Novel Family
Query_8	OX383243.1	1842035105	Unclassified	Petsuvirus	Petsuvirus pEtSU	0.6011	Novel Family
Query_9	OX383242.1	827047354	Kyanoviridae	Chalconvirus	Chalconvirus acg2014i	0.544	Novel Genus
Query_10	OX383241.1	414087713	Unclassified	Shapirovirus	Shapirovirus cbk	0.665	Novel Family
Query_11	OX383240.1	2067807438	Unclassified	Bertelyvirus	Bertelyvirus SC	0.6551	Novel Family
Query_12	OX383239.1	2231613718	Kyanoviridae	Chalconvirus	Chalconvirus acg2014e	0.6589	Novel Family
Query_13	OX383238.1	2067807438	Unclassified	Bertelyvirus	Bertelyvirus SC	0.6468	Novel Family
Query_14	OX383237.1	2275413904	Unclassified	Aurunvirus	Aurunvirus STIM5	0.7502	Novel Family
Query_15	OX383236.1	2047454853	Unclassified	Coopervirus	Coopervirus heath	0.6821	Novel Family
Query_16	OX383235.1	2033718984	Unclassified	Bixzunavirus	Bixzunavirus quasimodo	0.6845	Novel Family
Query_17	OX383234.1	971763239	Unclassified	Bixzunavirus	Bixzunavirus alice	0.6846	Novel Family
Query_18	OX383233.1	2047454853	Unclassified	Coopervirus	Coopervirus heath	0.6789	Novel Family
Query_19	OX383232.1	472339381	Kyanoviridae	Anaposvirus	Anaposvirus socalone	0.6797	Novel Family
Query_20	OX383231.1	1842016503	Unclassified	Alexandravirus	Alexandravirus alexandra	0.6932	Novel Family
Query_21	OX383230.1	1631933904	Unclassified	Polybotosvirus	Polybotosvirus Atuph07	0.6758	Novel Family
Query_22	OX383229.1	1842010894	Herelleviridae	Harbinvirus	Harbinvirus bacchae	0.6804	Novel Family
Query_23	OX383228.1	1842022583	Unclassified	Bertelyvirus	Bertelyvirus BL9	0.6433	Novel Family
Query_24	OX383227.1	472339381	Kyanoviridae	Anaposvirus	Anaposvirus socalone	0.6805	Novel Family
Query_25	OX383226.1	1631933904	Unclassified	Polybotosvirus	Polybotosvirus Atuph07	0.6726	Novel Family
Query_26	OX383225.1	2231613494	Kyanoviridae	Potamoivirus	Potamoivirus tusconj	0.6606	Novel Family
Query_27	OX383224.1	472340220	Unclassified	Eurybiavirus	Eurybiavirus MED4213	0.6621	Novel Family
Query_28	OX383223.1	312281391	Kyanoviridae	Ronodorvirus	Ronodorvirus ssm4	0.7223	Novel Family
Query_29	OX383222.1	1842035105	Unclassified	Petsuvirus	Petsuvirus pEtSU	0.6418	Novel Family
Query_30	OX383221.1	1631933904	Unclassified	Polybotosvirus	Polybotosvirus Atuph07	0.6713	Novel Family
Query_31	OX383220.1	2067807438	Unclassified	Bertelyvirus	Bertelyvirus SC	0.6537	Novel Family
Query_32	OX383219.1	326782972	Unclassified	Eurybiavirus	Eurybiavirus PHM2	0.6698	Novel Family
Query_33	OX383218.1	530787714	Unclassified	Baikalvirus	Baikalvirus PaBG	0.6697	Novel Family
Query_34	OX383217.1	1631942837	Unclassified	Gustavvirus	Gustavvirus mahdia	0.6928	Novel Family
Query_35	OX383216.1	326782972	Unclassified	Eurybiavirus	Eurybiavirus PHM2	0.6782	Novel Family
Query_36	OX383215.1	418487144	Kyanoviridae	Galenevirus	Galenevirus mbcm1	0.6692	Novel Family
Query_37	OX383214.1	472339381	Kyanoviridae	Anaposvirus	Anaposvirus socalone	0.6803	Novel Family
Query_38	OX383213.1	2231613718	Kyanoviridae	Chalconvirus	Chalconvirus acg2014e	0.7188	Novel Family
Query_39	OX383212.1	1102619006	Kyanoviridae	Mazuvirus	Mazuvirus scam7	0.7136	Novel Family
Query_40	OX383211.1	1859659502	Unclassified	Aphroditevirus	Aphroditevirus USC1	0.647	Novel Family
Query_41	OX383210.1	1859667254	Unclassified	Tantvirus	Tantvirus tant	0.7276	Novel Family
Query_42	OX383209.1	1102620075	Kyanoviridae	Cymopoleiavirus	Cymopoleiavirus swam2	0.6887	Novel Family
Query_43	OX383208.1	1631933904	Unclassified	Polybotosvirus	Polybotosvirus Atuph07	0.6324	Novel Family
Query_44	OX383207.1	2047454853	Unclassified	Coopervirus	Coopervirus heath	0.6408	Novel Family
Query_45	OX383206.1	1631933904	Unclassified	Polybotosvirus	Polybotosvirus Atuph07	0.6142	Novel Family
Query_46	OX383205.1	2067807438	Unclassified	Bertelyvirus	Bertelyvirus SC	0.6544	Novel Family
Query_47	OX383204.1	1070619080	Kyanoviridae	Bristolvirus	Bristolvirus rhodeisland	0.7318	Novel Family
Query_48	OX383203.1	1842035105	Unclassified	Petsuvirus	Petsuvirus pEtSU	0.6485	Novel Family
Query_49	OX383202.1	312281391	Kyanoviridae	Ronodorvirus	Ronodorvirus ssm4	0.723	Novel Family
Query_50	OX383201.1	1631933904	Unclassified	Polybotosvirus	Polybotosvirus Atuph07	0.4844	Known Genus
Query_51	OX383200.1	1631934992	Unclassified	Risingsunvirus	Risingsunvirus risingsun	0.7145	Novel Family
Query_52	OX383199.1	971760222	Kyanoviridae	Haifavirus	Haifavirus tim68	0.67	Novel Family
Query_53	OX383198.1	1102620075	Kyanoviridae	Cymopoleiavirus	Cymopoleiavirus swam2	0.7114	Novel Family
Query_54	OX383197.1	1998586499	Unclassified	Zitchvirus	Zitchvirus zitch	0.7405	Novel Family
Query_55	OX383196.1	2038062614	Unclassified	Pharaohvirus	Pharaohvirus pharaoh	0.7305	Novel Family
Query_56	OX383195.1	326782972	Unclassified	Eurybiavirus	Eurybiavirus PHM2	0.4666	Known Genus
Query_57	OX383194.1	1842022091	Unclassified	Colossusvirus	Colossusvirus PW	0.6634	Novel Family
Query_58	OX383193.1	971760222	Kyanoviridae	Haifavirus	Haifavirus tim68	0.657	Novel Family
Query_59	OX383192.1	2067807438	Unclassified	Bertelyvirus	Bertelyvirus SC	0.6876	Novel Family
Query_60	OX383191.1	2067807438	Unclassified	Bertelyvirus	Bertelyvirus SC	0.6511	Novel Family
Query_61	OX383190.1	1842015608	Unclassified	Mementomorivirus	Mementomorivirus mementomori	0.6834	Novel Family
Query_62	OX383189.1	1631920815	Unclassified	Ripduovirus	Ripduovirus RP12	0.7017	Novel Family
Query_63	OX383188.1	194100514	Unclassified	Coopervirus	Coopervirus nigel	0.7684	Novel Family
Query_64	OX383187.1	2231613718	Kyanoviridae	Chalconvirus	Chalconvirus acg2014e	0.6289	Novel Family
Query_65	OX383186.1	2231613718	Kyanoviridae	Chalconvirus	Chalconvirus acg2014e	0.6589	Novel Family
Query_66	OX383185.1	2067807438	Unclassified	Bertelyvirus	Bertelyvirus SC	0.6517	Novel Family
Query_67	OX383184.1	472340220	Unclassified	Eurybiavirus	Eurybiavirus MED4213	0.6621	Novel Family
Query_68	OX383183.1	1842035105	Unclassified	Petsuvirus	Petsuvirus pEtSU	0.6457	Novel Family
Query_69	OX383182.1	1631936688	Unclassified	Coopervirus	Coopervirus zemanar	0.7367	Novel Family
Query_70	OX383181.1	326782972	Unclassified	Eurybiavirus	Eurybiavirus PHM2	0.6925	Novel Family
Query_71	OX383180.1	1842022583	Unclassified	Bertelyvirus	Bertelyvirus BL9	0.6752	Novel Family
Query_72	OX383179.1	1842015608	Unclassified	Mementomorivirus	Mementomorivirus mementomori	0.6819	Novel Family
Query_73	OX383178.1	414087713	Unclassified	Shapirovirus	Shapirovirus cbk	0.6696	Novel Family
Query_74	OX383177.1	326783659	Kyanoviridae	Lipsvirus	Lipsvirus ssm7	0.7789	Novel Family
Query_75	OX383176.1	414087713	Unclassified	Shapirovirus	Shapirovirus cbk	0.6648	Novel Family
Query_76	OX383175.1	1102620075	Kyanoviridae	Cymopoleiavirus	Cymopoleiavirus swam2	0.6885	Novel Family
Query_77	OX383174.1	589287449	Unclassified	Iapetusvirus	Iapetusvirus EaH1	0.7145	Novel Family
Query_78	OX383173.1	1102620075	Kyanoviridae	Cymopoleiavirus	Cymopoleiavirus swam2	0.6856	Novel Family
Query_79	OX383172.1	326782972	Unclassified	Eurybiavirus	Eurybiavirus PHM2	0.6287	Novel Family
Query_80	OX383171.1	2047451900	Unclassified	Foxunavirus	Foxunavirus fox1	0.7694	Novel Family
Query_81	OX383170.1	326782972	Unclassified	Eurybiavirus	Eurybiavirus PHM2	0.6192	Novel Family
Query_82	OX383169.1	2033718984	Unclassified	Bixzunavirus	Bixzunavirus quasimodo	0.6699	Novel Family
Query_83	OX383168.1	326782972	Unclassified	Eurybiavirus	Eurybiavirus PHM2	0.5781	Novel Family
Query_84	OX383167.1	1631933904	Unclassified	Polybotosvirus	Polybotosvirus Atuph07	0.6224	Novel Family
Query_85	OX383166.1	2231613494	Kyanoviridae	Potamoivirus	Potamoivirus tusconj	0.6823	Novel Family
Query_86	OX383165.1	815853839	Kyanoviridae	Potamoivirus	Potamoivirus tusconj	0.6709	Novel Family
Query_87	OX383164.1	2231613718	Kyanoviridae	Chalconvirus	Chalconvirus acg2014e	0.654	Novel Family
Query_88	OX383163.1	827047354	Kyanoviridae	Chalconvirus	Chalconvirus acg2014i	0.6142	Novel Family
Query_89	OX383162.1	326782972	Unclassified	Eurybiavirus	Eurybiavirus PHM2	0.6698	Novel Family
Query_90	OX383161.1	1631933904	Unclassified	Polybotosvirus	Polybotosvirus Atuph07	0.6789	Novel Family
Query_91	OX383160.1	2067807438	Unclassified	Bertelyvirus	Bertelyvirus SC	0.6989	Novel Family
Query_92	OX383159.1	827047354	Kyanoviridae	Chalconvirus	Chalconvirus acg2014i	0.6122	Novel Family
Query_93	OX383158.1	815853839	Kyanoviridae	Potamoivirus	Potamoivirus tusconj	0.6859	Novel Family
Query_94	OX383157.1	2231613494	Kyanoviridae	Potamoivirus	Potamoivirus tusconj	0.6526	Novel Family
Query_95	OX383156.1	326782972	Unclassified	Eurybiavirus	Eurybiavirus PHM2	0.6887	Novel Family
Query_96	OX383155.1	2047454853	Unclassified	Coopervirus	Coopervirus heath	0.6439	Novel Family
Query_97	OX383154.1	326782972	Unclassified	Eurybiavirus	Eurybiavirus PHM2	0.6772	Novel Family
Query_98	OX383153.1	1998586499	Unclassified	Zitchvirus	Zitchvirus zitch	0.7429	Novel Family
Query_99	OX383152.1	472339381	Kyanoviridae	Anaposvirus	Anaposvirus socalone	0.6786	Novel Family
Query_100	OX383151.1	326783659	Kyanoviridae	Lipsvirus	Lipsvirus ssm7	0.7783	Novel Family
Query_101	OX383150.1	414087713	Unclassified	Shapirovirus	Shapirovirus cbk	0.6668	Novel Family
Query_102	OX383149.1	2047454853	Unclassified	Coopervirus	Coopervirus heath	0.639	Novel Family
Query_103	OX383148.1	2067807438	Unclassified	Bertelyvirus	Bertelyvirus SC	0.6861	Novel Family
Query_104	OX383147.1	472340220	Unclassified	Eurybiavirus	Eurybiavirus MED4213	0.6622	Novel Family
Query_105	OX383146.1	1842035105	Unclassified	Petsuvirus	Petsuvirus pEtSU	0.6145	Novel Family
Query_106	OX383145.1	2067807438	Unclassified	Bertelyvirus	Bertelyvirus SC	0.6823	Novel Family
Query_107	OX383144.1	326782972	Unclassified	Eurybiavirus	Eurybiavirus PHM2	0.6722	Novel Family
Query_108	OX383143.1	1842019456	Unclassified	Wellingtonvirus	Wellingtonvirus wellington	0.6565	Novel Family
Query_109	OX382719.1	815854799	Kyanoviridae	Chalconvirus	Chalconvirus acg2014e	0.6239	Novel Family
Query_110	OX382718.1	1631942837	Unclassified	Gustavvirus	Gustavvirus mahdia	0.6864	Novel Family
Query_111	OX382717.1	1102619006	Kyanoviridae	Mazuvirus	Mazuvirus scam7	0.6085	Novel Family
Query_112	OX382716.1	326782972	Unclassified	Eurybiavirus	Eurybiavirus PHM2	0.4694	Known Genus
Query_113	OX382715.1	1842022583	Unclassified	Bertelyvirus	Bertelyvirus BL9	0.6556	Novel Family
Query_114	OX382714.1	530787714	Unclassified	Baikalvirus	Baikalvirus PaBG	0.6699	Novel Family
Query_115	OX382713.1	2231613494	Kyanoviridae	Potamoivirus	Potamoivirus tusconj	0.6555	Novel Family
Query_116	OX382712.1	414087713	Unclassified	Shapirovirus	Shapirovirus cbk	0.6648	Novel Family
Query_117	OX382711.1	1842022583	Unclassified	Bertelyvirus	Bertelyvirus BL9	0.6302	Novel Family
Query_118	OX382710.1	815854799	Kyanoviridae	Chalconvirus	Chalconvirus acg2014e	0.6277	Novel Family
Query_119	OX382709.1	966201597	Autographiviridae	Piedvirus	Piedvirus IMEDE1	0.7346	Novel Family
Query_120	OX382708.1	1631936688	Unclassified	Coopervirus	Coopervirus zemanar	0.6863	Novel Family
Query_121	OX382707.1	326782972	Unclassified	Eurybiavirus	Eurybiavirus PHM2	0.465	Known Genus
Query_122	OX382706.1	326782972	Unclassified	Eurybiavirus	Eurybiavirus PHM2	0.5774	Novel Family
Query_123	OX382705.1	1102619006	Kyanoviridae	Mazuvirus	Mazuvirus scam7	0.6413	Novel Family
Query_124	OX382704.1	2231613718	Kyanoviridae	Chalconvirus	Chalconvirus acg2014e	0.6595	Novel Family
Query_125	OX382703.1	1859659502	Unclassified	Aphroditevirus	Aphroditevirus USC1	0.6494	Novel Family
Query_126	OX382702.1	1631933904	Unclassified	Polybotosvirus	Polybotosvirus Atuph07	0.6516	Novel Family
Query_127	OX382701.1	1842035105	Unclassified	Petsuvirus	Petsuvirus pEtSU	0.6432	Novel Family
Query_128	OX382700.1	2067807438	Unclassified	Bertelyvirus	Bertelyvirus SC	0.6892	Novel Family
Query_129	OX382699.1	1631933904	Unclassified	Polybotosvirus	Polybotosvirus Atuph07	0.6589	Novel Family
Query_130	OX382698.1	530787714	Unclassified	Baikalvirus	Baikalvirus PaBG	0.6656	Novel Family
Query_131	OX382697.1	530787714	Unclassified	Baikalvirus	Baikalvirus PaBG	0.7147	Novel Family
Query_132	OX382696.1	194100514	Unclassified	Coopervirus	Coopervirus nigel	0.7684	Novel Family
Query_133	OX382695.1	827047354	Kyanoviridae	Chalconvirus	Chalconvirus acg2014i	0.6037	Novel Family
Query_134	OX382694.1	1070619080	Kyanoviridae	Bristolvirus	Bristolvirus rhodeisland	0.7323	Novel Family
Query_135	OX382693.1	1842035105	Unclassified	Petsuvirus	Petsuvirus pEtSU	0.6431	Novel Family
Query_136	OX382692.1	1631933904	Unclassified	Polybotosvirus	Polybotosvirus Atuph07	0.6759	Novel Family
Query_137	OX382691.1	1842015608	Unclassified	Mementomorivirus	Mementomorivirus mementomori	0.688	Novel Family
Query_138	OX382690.1	1631933904	Unclassified	Polybotosvirus	Polybotosvirus Atuph07	0.6758	Novel Family
Query_139	OX382689.1	414087713	Unclassified	Shapirovirus	Shapirovirus cbk	0.6648	Novel Family
Query_140	OX382688.1	589891766	Kyanoviridae	Sedonavirus	Sedonavirus tusconh	0.7091	Novel Family
Query_141	OX382687.1	326782972	Unclassified	Eurybiavirus	Eurybiavirus PHM2	0.6791	Novel Family
Query_142	OX382686.1	1631933904	Unclassified	Polybotosvirus	Polybotosvirus Atuph07	0.6982	Novel Family
Query_143	OX382685.1	1842035105	Unclassified	Petsuvirus	Petsuvirus pEtSU	0.6832	Novel Family
Query_144	OX382684.1	1859665160	Unclassified	Aphroditevirus	Aphroditevirus PDCC1	0.6515	Novel Family
Query_145	OX382683.1	2033717357	Unclassified	Myrnavirus	Myranavirus phabba	0.6679	Novel Family
Query_146	OX382682.1	1631933904	Unclassified	Polybotosvirus	Polybotosvirus Atuph07	0.6722	Novel Family
Query_147	OX382681.1	481019198	Kyanoviridae	Emcearvirus	Emcearvirus gerard	0.7274	Novel Family
Query_148	OX382680.1	971760222	Kyanoviridae	Haifavirus	Haifavirus tim68	0.6571	Novel Family
Query_149	OX382679.1	326782972	Unclassified	Eurybiavirus	Eurybiavirus PHM2	0.6772	Novel Family
Query_150	OX382678.1	1102619006	Kyanoviridae	Mazuvirus	Mazuvirus scam7	0.7463	Novel Family
Query_151	OX382677.1	1070619080	Kyanoviridae	Bristolvirus	Bristolvirus rhodeisland	0.7257	Novel Family
Query_152	OX382676.1	966201597	Autographiviridae	Piedvirus	Piedvirus IMEDE1	0.7346	Novel Family
Query_153	OX382675.1	1842035105	Unclassified	Petsuvirus	Petsuvirus pEtSU	0.6853	Novel Family
Query_154	OX382674.1	589891766	Kyanoviridae	Sedonavirus	Sedonavirus tusconh	0.6469	Novel Family
Query_155	OX382673.1	1842022091	Unclassified	Colossusvirus	Colossusvirus PW	0.6631	Novel Family
Query_156	OX382672.1	472340220	Unclassified	Eurybiavirus	Eurybiavirus MED4213	0.6627	Novel Family
Query_157	OX382671.1	326782972	Unclassified	Eurybiavirus	Eurybiavirus PHM2	0.4728	Known Genus
Query_158	OX382670.1	815854799	Kyanoviridae	Chalconvirus	Chalconvirus acg2014e	0.6159	Novel Family
Query_159	OX382669.1	2067807438	Unclassified	Bertelyvirus	Bertelyvirus SC	0.6514	Novel Family
Query_160	OX382668.1	1859659502	Unclassified	Aphroditevirus	Aphroditevirus USC1	0.6617	Novel Family
Query_161	OX382667.1	971760222	Kyanoviridae	Haifavirus	Haifavirus tim68	0.6593	Novel Family
Query_162	OX382666.1	1631920815	Unclassified	Ripduovirus	Ripduovirus RP12	0.7026	Novel Family
Query_163	OX382665.1	326783443	Kyanoviridae	Pontusvirus	Pontusvirus syn19	0.7207	Novel Family
Query_164	OX382664.1	827047354	Kyanoviridae	Chalconvirus	Chalconvirus acg2014i	0.7031	Novel Family
Query_165	OX382663.1	326782972	Unclassified	Eurybiavirus	Eurybiavirus PHM2	0.6698	Novel Family
Query_166	OX382662.1	1631933904	Unclassified	Polybotosvirus	Polybotosvirus Atuph07	0.6759	Novel Family
Query_167	OX382661.1	1102619006	Kyanoviridae	Mazuvirus	Mazuvirus scam7	0.6404	Novel Family
Query_168	OX383142.1	530787714	Unclassified	Baikalvirus	Baikalvirus PaBG	0.663	Novel Family
Query_169	OX382589.1	530787714	Unclassified	Baikalvirus	Baikalvirus PaBG	0.6509	Novel Family
Query_170	OX382588.1	1631933904	Unclassified	Polybotosvirus	Polybotosvirus Atuph07	0.6759	Novel Family
Query_171	OX382587.1	326782972	Unclassified	Eurybiavirus	Eurybiavirus PHM2	0.6204	Novel Family
Query_172	OX382586.1	1842035105	Unclassified	Petsuvirus	Petsuvirus pEtSU	0.6215	Novel Family
Query_173	OX382585.1	593777468	Unclassified	Donellivirus	Donellivirus gee	0.6426	Novel Family
Query_174	OX382584.1	1102619006	Kyanoviridae	Mazuvirus	Mazuvirus scam7	0.6426	Novel Family
Query_175	OX382583.1	1070619080	Kyanoviridae	Bristolvirus	Bristolvirus rhodeisland	0.727	Novel Family
Query_176	OX382582.1	1842035105	Unclassified	Petsuvirus	Petsuvirus pEtSU	0.6436	Novel Family
Query_177	OX382581.1	326782972	Unclassified	Eurybiavirus	Eurybiavirus PHM2	0.6404	Novel Family
Query_178	OX382580.1	1102620075	Kyanoviridae	Cymopoleiavirus	Cymopoleiavirus swam2	0.6929	Novel Family
Query_179	OX382579.1	2231638281	Hafunaviridae	Minorvirus	Minorvirus HRTV27	0.732	Novel Family
Query_180	OX382578.1	815854799	Kyanoviridae	Chalconvirus	Chalconvirus acg2014e	0.7504	Novel Family
Query_181	OX382577.1	1075322144	Unclassified	Coopervirus	Coopervirus bane1	0.6796	Novel Family
Query_182	OX382576.1	827047354	Kyanoviridae	Chalconvirus	Chalconvirus acg2014i	0.6961	Novel Family
Query_183	OX382575.1	966201597	Autographiviridae	Piedvirus	Piedvirus IMEDE1	0.7346	Novel Family
Query_184	OX382574.1	326782972	Unclassified	Eurybiavirus	Eurybiavirus PHM2	0.6698	Novel Family
Query_185	OX382573.1	1631933904	Unclassified	Polybotosvirus	Polybotosvirus Atuph07	0.6744	Novel Family
Query_186	OX382572.1	1842035105	Unclassified	Petsuvirus	Petsuvirus pEtSU	0.6853	Novel Family
Query_187	OX383141.1	2231613718	Kyanoviridae	Chalconvirus	Chalconvirus acg2014e	0.659	Novel Family
Query_188	OX383140.1	1631925150	Unclassified	Laroyevirus	Laroyevirus laroye	0.6602	Novel Family
Query_189	OX383139.1	2231613494	Kyanoviridae	Potamoivirus	Potamoivirus tusconj	0.6625	Novel Family
Query_190	OX383138.1	1842022583	Unclassified	Bertelyvirus	Bertelyvirus BL9	0.6482	Novel Family
Query_191	OX383137.1	2047454853	Unclassified	Coopervirus	Coopervirus heath	0.6436	Novel Family
Query_192	OX383136.1	1842035105	Unclassified	Petsuvirus	Petsuvirus pEtSU	0.6416	Novel Family
Query_193	OX383135.1	1859659502	Unclassified	Aphroditevirus	Aphroditevirus USC1	0.6958	Novel Family
Query_194	OX383134.1	1102620075	Kyanoviridae	Cymopoleiavirus	Cymopoleiavirus swam2	0.6031	Novel Family
Query_195	OX383133.1	1842022583	Unclassified	Bertelyvirus	Bertelyvirus BL9	0.6271	Novel Family
Query_196	OX383132.1	2047454853	Unclassified	Coopervirus	Coopervirus heath	0.6422	Novel Family
Query_197	OX383131.1	2033718984	Unclassified	Bixzunavirus	Bixzunavirus quasimodo	0.6703	Novel Family
Query_198	OX383130.1	589287449	Unclassified	Iapetusvirus	Iapetusvirus EaH1	0.7194	Novel Family
Query_199	OX383129.1	589287449	Unclassified	Iapetusvirus	Iapetusvirus EaH1	0.7193	Novel Family
Query_200	OX383128.1	589891766	Kyanoviridae	Sedonavirus	Sedonavirus tusconh	0.717	Novel Family
Query_201	OX383127.1	2047454853	Unclassified	Coopervirus	Coopervirus heath	0.6417	Novel Family
Query_202	OX383126.1	2067807438	Unclassified	Bertelyvirus	Bertelyvirus SC	0.7033	Novel Family
Query_203	OX383125.1	1631942837	Unclassified	Gustavvirus	Gustavvirus mahdia	0.686	Novel Family
Query_204	OX383124.1	326782024	Unclassified	Eurybiavirus	Eurybiavirus PHM1	0.6682	Novel Family
Query_205	OX383123.1	1842015608	Unclassified	Mementomorivirus	Mementomorivirus mementomori	0.6831	Novel Family
Query_206	OX383122.1	1842022583	Unclassified	Bertelyvirus	Bertelyvirus BL9	0.6482	Novel Family
Query_207	OX383121.1	414088056	Unclassified	Colossusvirus	Colossusvirus colossus	0.6882	Novel Family
Query_208	OX383120.1	1998586499	Unclassified	Zitchvirus	Zitchvirus zitch	0.739	Novel Family
Query_209	OX383119.1	2047454853	Unclassified	Coopervirus	Coopervirus heath	0.6429	Novel Family
Query_210	OX383118.1	514051046	Kyanoviridae	Tefnutvirus	Tefnutvirus siom18	0.7593	Novel Family
Query_211	OX383117.1	326782972	Unclassified	Eurybiavirus	Eurybiavirus PHM2	0.4687	Known Genus
Query_212	OX383116.1	1509834805	Autographiviridae	Kotilavirus	Kotilavirus PP16	0.7557	Novel Family
Query_213	OX383115.1	1842010894	Herelleviridae	Harbinvirus	Harbinvirus bacchae	0.6659	Novel Family
Query_214	OX383114.1	1070619080	Kyanoviridae	Bristolvirus	Bristolvirus rhodeisland	0.7257	Novel Family
Query_215	OX383113.1	2067807438	Unclassified	Bertelyvirus	Bertelyvirus SC	0.6836	Novel Family
Query_216	OX383112.1	1102619006	Kyanoviridae	Mazuvirus	Mazuvirus scam7	0.6076	Novel Family
Query_217	OX383111.1	827047354	Kyanoviridae	Chalconvirus	Chalconvirus acg2014i	0.6837	Novel Family
Query_218	OX383110.1	1842035105	Unclassified	Petsuvirus	Petsuvirus pEtSU	0.6436	Novel Family
Query_219	OX383109.1	1631933904	Unclassified	Polybotosvirus	Polybotosvirus Atuph07	0.6744	Novel Family
Query_220	OX383108.1	1102620075	Kyanoviridae	Cymopoleiavirus	Cymopoleiavirus swam2	0.693	Novel Family
Query_221	OX383107.1	2067807438	Unclassified	Bertelyvirus	Bertelyvirus SC	0.6955	Novel Family
Query_222	OX383106.1	815854070	Kyanoviridae	Lowelvirus	Lowelvirus tuscon4d	0.6687	Novel Family
Query_223	OX383105.1	1102620075	Kyanoviridae	Cymopoleiavirus	Cymopoleiavirus swam2	0.6949	Novel Family
Query_224	OX383104.1	2231613718	Kyanoviridae	Chalconvirus	Chalconvirus acg2014e	0.6773	Novel Family
Query_225	OX383103.1	326782972	Unclassified	Eurybiavirus	Eurybiavirus PHM2	0.6772	Novel Family
Query_226	OX383102.1	815853839	Kyanoviridae	Potamoivirus	Potamoivirus tusconj	0.6715	Novel Family
Query_227	OX383101.1	1102616231	Kyanoviridae	Potamoivirus	Potamoivirus cam4	0.68	Novel Family
Query_228	OX383100.1	269838879	Unclassified	Mieseafarmvirus	Mieseafarmvirus RSL1	0.6842	Novel Family
Query_229	OX383099.1	414087713	Unclassified	Shapirovirus	Shapirovirus cbk	0.6648	Novel Family
Query_230	OX383098.1	414087713	Unclassified	Shapirovirus	Shapirovirus cbk	0.6648	Novel Family
Query_231	OX383097.1	589891766	Kyanoviridae	Sedonavirus	Sedonavirus tusconh	0.6776	Novel Family
Query_232	OX383096.1	1631933904	Unclassified	Polybotosvirus	Polybotosvirus Atuph07	0.6596	Novel Family
Query_233	OX383095.1	326782972	Unclassified	Eurybiavirus	Eurybiavirus PHM2	0.5787	Novel Family
Query_234	OX383094.1	1070619080	Kyanoviridae	Bristolvirus	Bristolvirus rhodeisland	0.7323	Novel Family
Query_235	OX383093.1	1631920815	Unclassified	Ripduovirus	Ripduovirus RP12	0.7038	Novel Family
Query_236	OX383092.1	1102620075	Kyanoviridae	Cymopoleiavirus	Cymopoleiavirus swam2	0.6844	Novel Family
Query_237	OX383091.1	326782972	Unclassified	Eurybiavirus	Eurybiavirus PHM2	0.6772	Novel Family
Query_238	OX383090.1	1070619080	Kyanoviridae	Bristolvirus	Bristolvirus rhodeisland	0.7307	Novel Family
Query_239	OX383089.1	2067807438	Unclassified	Bertelyvirus	Bertelyvirus SC	0.6891	Novel Family
Query_240	OX383088.1	2047454853	Unclassified	Coopervirus	Coopervirus heath	0.6471	Novel Family
Query_241	OX383087.1	1102620075	Kyanoviridae	Cymopoleiavirus	Cymopoleiavirus swam2	0.6955	Novel Family
Query_242	OX383086.1	1631933904	Unclassified	Polybotosvirus	Polybotosvirus Atuph07	0.6201	Novel Family
Query_243	OX383085.1	1631933904	Unclassified	Polybotosvirus	Polybotosvirus Atuph07	0.6552	Novel Family
Query_244	OX383084.1	1102620075	Kyanoviridae	Cymopoleiavirus	Cymopoleiavirus swam2	0.5615	Novel Genus
Query_245	OX383083.1	2047454853	Unclassified	Coopervirus	Coopervirus heath	0.6439	Novel Family
Query_246	OX383082.1	414088861	Unclassified	Poindextervirus	Poindextervirus rogue	0.6516	Novel Family
Query_247	OX383081.1	2033717357	Unclassified	Myrnavirus	Myranavirus phabba	0.5762	Novel Family
Query_248	OX383080.1	2067807438	Unclassified	Bertelyvirus	Bertelyvirus SC	0.6881	Novel Family
Query_249	OX383079.1	1842022583	Unclassified	Bertelyvirus	Bertelyvirus BL9	0.6316	Novel Family
Query_250	OX383078.1	2033832421	Unclassified	Skogvirus	Skogvirus Skog	0.67	Novel Family
Query_251	OX383077.1	530787714	Unclassified	Baikalvirus	Baikalvirus PaBG	0.6721	Novel Family
Query_252	OX383076.1	815853839	Kyanoviridae	Potamoivirus	Potamoivirus tusconj	0.6907	Novel Family
Query_253	OX383075.1	2067807438	Unclassified	Bertelyvirus	Bertelyvirus SC	0.6506	Novel Family
Query_254	OX383074.1	1631933904	Unclassified	Polybotosvirus	Polybotosvirus Atuph07	0.6758	Novel Family
Query_255	OX383073.1	326782972	Unclassified	Eurybiavirus	Eurybiavirus PHM2	0.4666	Known Genus
Query_256	OX383072.1	2231613494	Kyanoviridae	Potamoivirus	Potamoivirus tusconj	0.747	Novel Family
Query_257	OX383071.1	589891766	Kyanoviridae	Sedonavirus	Sedonavirus tusconh	0.7091	Novel Family
Query_258	OX383070.1	815854799	Kyanoviridae	Chalconvirus	Chalconvirus acg2014e	0.6264	Novel Family
Query_259	OX383069.1	1842035105	Unclassified	Petsuvirus	Petsuvirus pEtSU	0.6445	Novel Family
Query_260	OX383068.1	827047354	Kyanoviridae	Chalconvirus	Chalconvirus acg2014i	0.6851	Novel Family
Query_261	OX383067.1	827047354	Kyanoviridae	Chalconvirus	Chalconvirus acg2014i	0.7007	Novel Family
Query_262	OX383066.1	1841990528	Kyanoviridae	Atlauavirus	Atlauavirus tusconc8	0.7215	Novel Family
Query_263	OX383065.1	1631936688	Unclassified	Coopervirus	Coopervirus zemanar	0.7375	Novel Family
Query_264	OX383064.1	2033832421	Unclassified	Skogvirus	Skogvirus Skog	0.67	Novel Family
Query_265	OX383063.1	326782972	Unclassified	Eurybiavirus	Eurybiavirus PHM2	0.6351	Novel Family
Query_266	OX383062.1	1859667254	Unclassified	Tantvirus	Tantvirus tant	0.7205	Novel Family
Query_267	OX383061.1	2231613718	Kyanoviridae	Chalconvirus	Chalconvirus acg2014e	0.6733	Novel Family
Query_268	OX383060.1	1075322144	Unclassified	Coopervirus	Coopervirus bane1	0.6803	Novel Family
Query_269	OX383059.1	827047354	Kyanoviridae	Chalconvirus	Chalconvirus acg2014i	0.6912	Novel Family
Query_270	OX383058.1	2231613494	Kyanoviridae	Potamoivirus	Potamoivirus tusconj	0.6515	Novel Family
Query_271	OX383057.1	326782024	Unclassified	Eurybiavirus	Eurybiavirus PHM1	0.6696	Novel Family
Query_272	OX383056.1	1842035105	Unclassified	Petsuvirus	Petsuvirus pEtSU	0.6362	Novel Family
Query_273	OX383055.1	815854799	Kyanoviridae	Chalconvirus	Chalconvirus acg2014e	0.619	Novel Family
Query_274	OX383054.1	1631936688	Unclassified	Coopervirus	Coopervirus zemanar	0.7286	Novel Family
Query_275	OX383053.1	1842022583	Unclassified	Bertelyvirus	Bertelyvirus BL9	0.6559	Novel Family
Query_276	OX383052.1	1842022583	Unclassified	Bertelyvirus	Bertelyvirus BL9	0.6509	Novel Family
Query_277	OX383051.1	815854799	Kyanoviridae	Chalconvirus	Chalconvirus acg2014e	0.6742	Novel Family
Query_278	OX383050.1	2047454853	Unclassified	Coopervirus	Coopervirus heath	0.6811	Novel Family
Query_279	OX383049.1	1938361883	Unclassified	Cheoctovirus	Cheoctovirus DRBy19	0.7045	Novel Family
Query_280	OX383048.1	2231613718	Kyanoviridae	Chalconvirus	Chalconvirus acg2014e	0.6562	Novel Family
Query_281	OX383047.1	589891766	Kyanoviridae	Sedonavirus	Sedonavirus tusconh	0.6813	Novel Family
Query_282	OX383046.1	1631942837	Unclassified	Gustavvirus	Gustavvirus mahdia	0.6923	Novel Family
Query_283	OX383045.1	589891766	Kyanoviridae	Sedonavirus	Sedonavirus tusconh	0.7844	Novel Family
Query_284	OX383044.1	589891766	Kyanoviridae	Sedonavirus	Sedonavirus tusconh	0.6598	Novel Family
Query_285	OX383043.1	312281391	Kyanoviridae	Ronodorvirus	Ronodorvirus ssm4	0.7187	Novel Family
Query_286	OX383042.1	1631933904	Unclassified	Polybotosvirus	Polybotosvirus Atuph07	0.6517	Novel Family
Query_287	OX383041.1	1631942837	Unclassified	Gustavvirus	Gustavvirus mahdia	0.6935	Novel Family
Query_288	OX383040.1	2033832421	Unclassified	Skogvirus	Skogvirus Skog	0.67	Novel Family
Query_289	OX383039.1	1842000180	Unclassified	Austintatiousvirus	Austintatiousvirus ididsumtinwong	0.7414	Novel Family
Query_290	OX383038.1	414087713	Unclassified	Shapirovirus	Shapirovirus cbk	0.6654	Novel Family
Query_291	OX383037.1	2047454853	Unclassified	Coopervirus	Coopervirus heath	0.6782	Novel Family
Query_292	OX383036.1	1842015608	Unclassified	Mementomorivirus	Mementomorivirus mementomori	0.684	Novel Family
Query_293	OX383035.1	1842035105	Unclassified	Petsuvirus	Petsuvirus pEtSU	0.6505	Novel Family
Query_294	OX383034.1	1631933904	Unclassified	Polybotosvirus	Polybotosvirus Atuph07	0.612	Novel Family
Query_295	OX383033.1	2067807438	Unclassified	Bertelyvirus	Bertelyvirus SC	0.653	Novel Family
Query_296	OX383032.1	414088861	Unclassified	Poindextervirus	Poindextervirus rogue	0.6105	Novel Family
Query_297	OX383031.1	1102619006	Kyanoviridae	Mazuvirus	Mazuvirus scam7	0.6789	Novel Family
Query_298	OX383030.1	1631933904	Unclassified	Polybotosvirus	Polybotosvirus Atuph07	0.6786	Novel Family
Query_299	OX383029.1	2047451900	Unclassified	Foxunavirus	Foxunavirus fox1	0.7694	Novel Family
Query_300	OX383028.1	2047454853	Unclassified	Coopervirus	Coopervirus heath	0.6782	Novel Family
Query_301	OX383027.1	1842033762	Unclassified	Goslarvirus	Goslarvirus goslar	0.7101	Novel Family
Query_302	OX383026.1	1631936688	Unclassified	Coopervirus	Coopervirus zemanar	0.6868	Novel Family
Query_303	OX383025.1	1631925150	Unclassified	Laroyevirus	Laroyevirus laroye	0.6534	Novel Family
Query_304	OX383024.1	589891766	Kyanoviridae	Sedonavirus	Sedonavirus tusconh	0.6766	Novel Family
Query_305	OX383023.1	312281391	Kyanoviridae	Ronodorvirus	Ronodorvirus ssm4	0.7197	Novel Family
Query_306	OX383022.1	414087713	Unclassified	Shapirovirus	Shapirovirus cbk	0.6648	Novel Family
Query_307	OX383021.1	1631933904	Unclassified	Polybotosvirus	Polybotosvirus Atuph07	0.6794	Novel Family
Query_308	OX383020.1	1842022583	Unclassified	Bertelyvirus	Bertelyvirus BL9	0.6537	Novel Family
Query_309	OX383019.1	326782972	Unclassified	Eurybiavirus	Eurybiavirus PHM2	0.6705	Novel Family
Query_310	OX383018.1	414089586	Unclassified	Shapirovirus	Shapirovirus swift	0.6257	Novel Family
Query_311	OX383017.1	530787714	Unclassified	Baikalvirus	Baikalvirus PaBG	0.6711	Novel Family
Query_312	OX383016.1	1102620075	Kyanoviridae	Cymopoleiavirus	Cymopoleiavirus swam2	0.5615	Novel Genus
Query_313	OX383015.1	1842022583	Unclassified	Bertelyvirus	Bertelyvirus BL9	0.6449	Novel Family
Query_314	OX383014.1	414088861	Unclassified	Poindextervirus	Poindextervirus rogue	0.6095	Novel Family
Query_315	OX383013.1	2231613718	Kyanoviridae	Chalconvirus	Chalconvirus acg2014e	0.6417	Novel Family
Query_316	OX383012.1	589891766	Kyanoviridae	Sedonavirus	Sedonavirus tusconh	0.7151	Novel Family
Query_317	OX383011.1	326782972	Unclassified	Eurybiavirus	Eurybiavirus PHM2	0.6864	Novel Family
Query_318	OX383010.1	1070619080	Kyanoviridae	Bristolvirus	Bristolvirus rhodeisland	0.7307	Novel Family
Query_319	OX383009.1	966201597	Autographiviridae	Piedvirus	Piedvirus IMEDE1	0.7346	Novel Family
Query_320	OX383008.1	2067807438	Unclassified	Bertelyvirus	Bertelyvirus SC	0.6881	Novel Family
Query_321	OX383007.1	2067807438	Unclassified	Bertelyvirus	Bertelyvirus SC	0.6913	Novel Family
Query_322	OX383006.1	1070103221	Unclassified	Bixzunavirus	Bixzunavirus tonenili	0.6845	Novel Family
Query_323	OX383005.1	1631938620	Unclassified	Rosebushvirus	Rosebushvirus godines	0.7206	Novel Family
Query_324	OX383004.1	2047454853	Unclassified	Coopervirus	Coopervirus heath	0.6788	Novel Family
Query_325	OX383003.1	1070619080	Kyanoviridae	Bristolvirus	Bristolvirus rhodeisland	0.7323	Novel Family
Query_326	OX383002.1	414087713	Unclassified	Shapirovirus	Shapirovirus cbk	0.6648	Novel Family
Query_327	OX383001.1	1631936688	Unclassified	Coopervirus	Coopervirus zemanar	0.6868	Novel Family
Query_328	OX383000.1	1102619006	Kyanoviridae	Mazuvirus	Mazuvirus scam7	0.6002	Novel Family
Query_329	OX382999.1	589891766	Kyanoviridae	Sedonavirus	Sedonavirus tusconh	0.6654	Novel Family
Query_330	OX382998.1	1842022583	Unclassified	Bertelyvirus	Bertelyvirus BL9	0.6405	Novel Family
Query_331	OX382997.1	1841990241	Kyanoviridae	Atlauavirus	Atlauavirus acg2014f	0.7465	Novel Family
Query_332	OX382996.1	1102619006	Kyanoviridae	Mazuvirus	Mazuvirus scam7	0.7152	Novel Family
Query_333	OX382995.1	1631921624	Unclassified	Eneladusvirus	Eneladusvirus BF	0.7348	Novel Family
Query_334	OX382994.1	2067807438	Unclassified	Bertelyvirus	Bertelyvirus SC	0.6502	Novel Family
Query_335	OX382993.1	589891766	Kyanoviridae	Sedonavirus	Sedonavirus tusconh	0.7078	Novel Family
Query_336	OX382992.1	326782972	Unclassified	Eurybiavirus	Eurybiavirus PHM2	0.6697	Novel Family
Query_337	OX382991.1	2231613718	Kyanoviridae	Chalconvirus	Chalconvirus acg2014e	0.6615	Novel Family
Query_338	OX382990.1	255928922	Kyanoviridae	Gibbetvirus	Gibbetvirus rsm4	0.6597	Novel Family
Query_339	OX382989.1	2033717357	Unclassified	Myrnavirus	Myranavirus phabba	0.5823	Novel Family
Query_340	OX382988.1	414087713	Unclassified	Shapirovirus	Shapirovirus cbk	0.6648	Novel Family
Query_341	OX382987.1	2231613718	Kyanoviridae	Chalconvirus	Chalconvirus acg2014e	0.6261	Novel Family
Query_342	OX382986.1	269838879	Unclassified	Mieseafarmvirus	Mieseafarmvirus RSL1	0.666	Novel Family
Query_343	OX382985.1	1070619080	Kyanoviridae	Bristolvirus	Bristolvirus rhodeisland	0.7311	Novel Family
Query_344	OX382984.1	589891766	Kyanoviridae	Sedonavirus	Sedonavirus tusconh	0.7671	Novel Family
Query_345	OX382983.1	1841990241	Kyanoviridae	Atlauavirus	Atlauavirus acg2014f	0.7476	Novel Family
Query_346	OX382982.1	1631933904	Unclassified	Polybotosvirus	Polybotosvirus Atuph07	0.7	Novel Family
Query_347	OX382981.1	1842015996	Unclassified	Trinevirus	Trinevirus trine	0.7109	Novel Family
Query_348	OX382980.1	971763239	Unclassified	Bixzunavirus	Bixzunavirus alice	0.6846	Novel Family
Query_349	OX382979.1	326782972	Unclassified	Eurybiavirus	Eurybiavirus PHM2	0.6698	Novel Family
Query_350	OX382978.1	1631933904	Unclassified	Polybotosvirus	Polybotosvirus Atuph07	0.6849	Novel Family
Query_351	OX382977.1	2067807438	Unclassified	Bertelyvirus	Bertelyvirus SC	0.6503	Novel Family
Query_352	OX382976.1	1842022583	Unclassified	Bertelyvirus	Bertelyvirus BL9	0.6475	Novel Family
Query_353	OX382975.1	1842022583	Unclassified	Bertelyvirus	Bertelyvirus BL9	0.6265	Novel Family
Query_354	OX382974.1	2231613718	Kyanoviridae	Chalconvirus	Chalconvirus acg2014e	0.6656	Novel Family
Query_355	OX382973.1	971761658	Unclassified	Coopervirus	Coopervirus brownCNA	0.682	Novel Family
Query_356	OX382972.1	1631931135	Unclassified	Noxifervirus	Noxifervirus noxifer	0.715	Novel Family
Query_357	OX382971.1	414088861	Unclassified	Poindextervirus	Poindextervirus rogue	0.6074	Novel Family
Query_358	OX382970.1	282598772	Unclassified	Cimpunavirus	Cimpunavirus CMP1	0.7223	Novel Family
Query_359	OX382969.1	1102620075	Kyanoviridae	Cymopoleiavirus	Cymopoleiavirus swam2	0.5991	Novel Family
Query_360	OX382968.1	1842035105	Unclassified	Petsuvirus	Petsuvirus pEtSU	0.6022	Novel Family
Query_361	OX382967.1	2067807438	Unclassified	Bertelyvirus	Bertelyvirus SC	0.6525	Novel Family
Query_362	OX382966.1	1998586499	Unclassified	Zitchvirus	Zitchvirus zitch	0.7406	Novel Family
Query_363	OX382965.1	1070619080	Kyanoviridae	Bristolvirus	Bristolvirus rhodeisland	0.7251	Novel Family
Query_364	OX382964.1	2231613273	Kyanoviridae	Lowelvirus	Lowelvirus tuscon4d	0.6742	Novel Family
Query_365	OX382963.1	2047454853	Unclassified	Coopervirus	Coopervirus heath	0.6339	Novel Family
Query_366	OX382962.1	827047354	Kyanoviridae	Chalconvirus	Chalconvirus acg2014i	0.6422	Novel Family
Query_367	OX382961.1	2231613273	Kyanoviridae	Lowelvirus	Lowelvirus tuscon4d	0.7728	Novel Family
Query_368	OX382960.1	589889409	Unclassified	Agricanvirus	Agricanvirus Ea3570	0.6614	Novel Family
Query_369	OX382959.1	326782972	Unclassified	Eurybiavirus	Eurybiavirus PHM2	0.6683	Novel Family
Query_370	OX382958.1	2231613494	Kyanoviridae	Potamoivirus	Potamoivirus tusconj	0.6514	Novel Family
Query_371	OX382957.1	326782972	Unclassified	Eurybiavirus	Eurybiavirus PHM2	0.6698	Novel Family
Query_372	OX382956.1	1842010894	Herelleviridae	Harbinvirus	Harbinvirus bacchae	0.6659	Novel Family
Query_373	OX382955.1	1631933904	Unclassified	Polybotosvirus	Polybotosvirus Atuph07	0.521	Novel Genus
Query_374	OX382954.1	2231638281	Hafunaviridae	Minorvirus	Minorvirus HRTV27	0.7324	Novel Family
Query_375	OX382953.1	1102620075	Kyanoviridae	Cymopoleiavirus	Cymopoleiavirus swam2	0.6877	Novel Family
Query_376	OX382882.1	1631933904	Unclassified	Polybotosvirus	Polybotosvirus Atuph07	0.5189	Novel Genus
Query_377	OX382881.1	2046360046	Unclassified	Laroyevirus	Laroyevirus salgado	0.7155	Novel Family
Query_378	OX382880.1	1842022583	Unclassified	Bertelyvirus	Bertelyvirus BL9	0.6257	Novel Family
Query_379	OX382879.1	1102620075	Kyanoviridae	Cymopoleiavirus	Cymopoleiavirus swam2	0.5681	Novel Family
Query_380	OX382878.1	472339381	Kyanoviridae	Anaposvirus	Anaposvirus socalone	0.682	Novel Family
Query_381	OX382877.1	589287449	Unclassified	Iapetusvirus	Iapetusvirus EaH1	0.7266	Novel Family
Query_382	OX382876.1	1102620075	Kyanoviridae	Cymopoleiavirus	Cymopoleiavirus swam2	0.6887	Novel Family
Query_383	OX382875.1	326782972	Unclassified	Eurybiavirus	Eurybiavirus PHM2	0.6814	Novel Family
Query_384	OX382874.1	414087713	Unclassified	Shapirovirus	Shapirovirus cbk	0.6648	Novel Family
Query_385	OX382873.1	1102619006	Kyanoviridae	Mazuvirus	Mazuvirus scam7	0.7494	Novel Family
Query_386	OX382872.1	1631933904	Unclassified	Polybotosvirus	Polybotosvirus Atuph07	0.6672	Novel Family
Query_387	OX382871.1	1631933904	Unclassified	Polybotosvirus	Polybotosvirus Atuph07	0.6758	Novel Family
Query_388	OX382870.1	1842019456	Unclassified	Wellingtonvirus	Wellingtonvirus wellington	0.6537	Novel Family
Query_389	OX382869.1	282598772	Unclassified	Cimpunavirus	Cimpunavirus CMP1	0.7129	Novel Family
Query_390	OX382868.1	2033717357	Unclassified	Myrnavirus	Myranavirus phabba	0.6643	Novel Family
Query_391	OX382867.1	2231613718	Kyanoviridae	Chalconvirus	Chalconvirus acg2014e	0.6589	Novel Family
Query_392	OX382866.1	1102620075	Kyanoviridae	Cymopoleiavirus	Cymopoleiavirus swam2	0.695	Novel Family
Query_393	OX382865.1	589891766	Kyanoviridae	Sedonavirus	Sedonavirus tusconh	0.676	Novel Family
Query_394	OX382864.1	1631920815	Unclassified	Ripduovirus	Ripduovirus RP12	0.7026	Novel Family
Query_395	OX382863.1	1842035105	Unclassified	Petsuvirus	Petsuvirus pEtSU	0.6416	Novel Family
Query_396	OX382862.1	326782266	Kyanoviridae	Ahtivirus	Ahtivirus sagseatwo	0.7448	Novel Family
Query_397	OX382861.1	1631942837	Unclassified	Gustavvirus	Gustavvirus mahdia	0.707	Novel Family
Query_398	OX382860.1	414087713	Unclassified	Shapirovirus	Shapirovirus cbk	0.6647	Novel Family
Query_399	OX382859.1	971760222	Kyanoviridae	Haifavirus	Haifavirus tim68	0.673	Novel Family
Query_400	OX382858.1	2231613718	Kyanoviridae	Chalconvirus	Chalconvirus acg2014e	0.6666	Novel Family
Query_401	OX382857.1	2231613718	Kyanoviridae	Chalconvirus	Chalconvirus acg2014e	0.7188	Novel Family
Query_402	OX382856.1	269838879	Unclassified	Mieseafarmvirus	Mieseafarmvirus RSL1	0.6825	Novel Family
Query_403	OX382855.1	1631933904	Unclassified	Polybotosvirus	Polybotosvirus Atuph07	0.6834	Novel Family
Query_404	OX382854.1	2067807438	Unclassified	Bertelyvirus	Bertelyvirus SC	0.6521	Novel Family
Query_405	OX382853.1	1631933904	Unclassified	Polybotosvirus	Polybotosvirus Atuph07	0.6786	Novel Family
Query_406	OX382852.1	966201597	Autographiviridae	Piedvirus	Piedvirus IMEDE1	0.7348	Novel Family
Query_407	OX382851.1	2038062614	Unclassified	Pharaohvirus	Pharaohvirus pharaoh	0.7203	Novel Family
Query_408	OX382850.1	1102619006	Kyanoviridae	Mazuvirus	Mazuvirus scam7	0.7138	Novel Family
Query_409	OX382849.1	326782972	Unclassified	Eurybiavirus	Eurybiavirus PHM2	0.6742	Novel Family
Query_410	OX382848.1	2067807438	Unclassified	Bertelyvirus	Bertelyvirus SC	0.675	Novel Family
Query_411	OX382847.1	414088861	Unclassified	Poindextervirus	Poindextervirus rogue	0.6088	Novel Family
Query_412	OX382846.1	1070619080	Kyanoviridae	Bristolvirus	Bristolvirus rhodeisland	0.6076	Novel Family
Query_413	OX382845.1	2067807438	Unclassified	Bertelyvirus	Bertelyvirus SC	0.6504	Novel Family
Query_414	OX382793.1	1631933904	Unclassified	Polybotosvirus	Polybotosvirus Atuph07	0.5166	Novel Genus
Query_415	OX382792.1	2047454853	Unclassified	Coopervirus	Coopervirus heath	0.6413	Novel Family
Query_416	OX382791.1	282598772	Unclassified	Cimpunavirus	Cimpunavirus CMP1	0.7053	Novel Family
Query_417	OX382790.1	1070619080	Kyanoviridae	Bristolvirus	Bristolvirus rhodeisland	0.7292	Novel Family
Query_418	OX382789.1	827047354	Kyanoviridae	Chalconvirus	Chalconvirus acg2014i	0.6683	Novel Family
Query_419	OX382788.1	1631933904	Unclassified	Polybotosvirus	Polybotosvirus Atuph07	0.6542	Novel Family
Query_420	OX382787.1	326783659	Kyanoviridae	Lipsvirus	Lipsvirus ssm7	0.7762	Novel Family
Query_421	OX382786.1	1631936688	Unclassified	Coopervirus	Coopervirus zemanar	0.7351	Novel Family
Query_422	OX382844.1	326782972	Unclassified	Eurybiavirus	Eurybiavirus PHM2	0.4643	Known Genus
Query_423	OX382785.1	2033718984	Unclassified	Bixzunavirus	Bixzunavirus quasimodo	0.6676	Novel Family
Query_424	OX382843.1	2033717357	Unclassified	Myrnavirus	Myranavirus phabba	0.6669	Novel Family
Query_425	OX382784.1	282598772	Unclassified	Cimpunavirus	Cimpunavirus CMP1	0.7078	Novel Family
Query_426	OX382842.1	2067807438	Unclassified	Bertelyvirus	Bertelyvirus SC	0.6884	Novel Family
Query_427	OX382783.1	326782972	Unclassified	Eurybiavirus	Eurybiavirus PHM2	0.6698	Novel Family
Query_428	OX382841.1	326782972	Unclassified	Eurybiavirus	Eurybiavirus PHM2	0.7229	Novel Family
Query_429	OX382782.1	530787714	Unclassified	Baikalvirus	Baikalvirus PaBG	0.6699	Novel Family
Query_430	OX382840.1	1631933904	Unclassified	Polybotosvirus	Polybotosvirus Atuph07	0.5178	Novel Genus
Query_431	OX382781.1	1842010894	Herelleviridae	Harbinvirus	Harbinvirus bacchae	0.6659	Novel Family
Query_432	OX382839.1	1631933904	Unclassified	Polybotosvirus	Polybotosvirus Atuph07	0.5189	Novel Genus
Query_433	OX382780.1	1070619080	Kyanoviridae	Bristolvirus	Bristolvirus rhodeisland	0.7292	Novel Family
Query_434	OX382838.1	589287449	Unclassified	Iapetusvirus	Iapetusvirus EaH1	0.7183	Novel Family
Query_435	OX382779.1	1102620075	Kyanoviridae	Cymopoleiavirus	Cymopoleiavirus swam2	0.5945	Novel Family
Query_436	OX382837.1	1631933904	Unclassified	Polybotosvirus	Polybotosvirus Atuph07	0.6188	Novel Family
Query_437	OX382778.1	530787714	Unclassified	Baikalvirus	Baikalvirus PaBG	0.657	Novel Family
Query_438	OX382836.1	815853839	Kyanoviridae	Potamoivirus	Potamoivirus tusconj	0.6644	Novel Family
Query_439	OX382777.1	827047354	Kyanoviridae	Chalconvirus	Chalconvirus acg2014i	0.6472	Novel Family
Query_440	OX382835.1	326782972	Unclassified	Eurybiavirus	Eurybiavirus PHM2	0.6735	Novel Family
Query_441	OX382776.1	326782972	Unclassified	Eurybiavirus	Eurybiavirus PHM2	0.6853	Novel Family
Query_442	OX382834.1	1631937289	Unclassified	Trinavirus	Trinavirus trina	0.7696	Novel Family
Query_443	OX382775.1	1631933904	Unclassified	Polybotosvirus	Polybotosvirus Atuph07	0.6311	Novel Family
Query_444	OX382833.1	414088056	Unclassified	Colossusvirus	Colossusvirus colossus	0.6951	Novel Family
Query_445	OX382774.1	2231613494	Kyanoviridae	Potamoivirus	Potamoivirus tusconj	0.7523	Novel Family
Query_446	OX382832.1	815854799	Kyanoviridae	Chalconvirus	Chalconvirus acg2014e	0.6691	Novel Family
Query_447	OX382773.1	472339381	Kyanoviridae	Anaposvirus	Anaposvirus socalone	0.6807	Novel Family
Query_448	OX382831.1	827047354	Kyanoviridae	Chalconvirus	Chalconvirus acg2014i	0.6449	Novel Family
Query_449	OX382772.1	2231613273	Kyanoviridae	Lowelvirus	Lowelvirus tuscon4d	0.674	Novel Family
Query_450	OX382830.1	589891766	Kyanoviridae	Sedonavirus	Sedonavirus tusconh	0.6876	Novel Family
Query_451	OX382771.1	2231638281	Hafunaviridae	Minorvirus	Minorvirus HRTV27	0.7428	Novel Family
Query_452	OX382829.1	815854799	Kyanoviridae	Chalconvirus	Chalconvirus acg2014e	0.6708	Novel Family
Query_453	OX382770.1	1070619080	Kyanoviridae	Bristolvirus	Bristolvirus rhodeisland	0.7323	Novel Family
Query_454	OX382828.1	326783659	Kyanoviridae	Lipsvirus	Lipsvirus ssm7	0.7809	Novel Family
Query_455	OX382769.1	1842015996	Unclassified	Trinevirus	Trinevirus trine	0.6453	Novel Family
Query_456	OX382827.1	1075322144	Unclassified	Coopervirus	Coopervirus bane1	0.6888	Novel Family
Query_457	OX382768.1	589891766	Kyanoviridae	Sedonavirus	Sedonavirus tusconh	0.679	Novel Family
Query_458	OX382826.1	326782024	Unclassified	Eurybiavirus	Eurybiavirus PHM1	0.6658	Novel Family
Query_459	OX382767.1	1631933904	Unclassified	Polybotosvirus	Polybotosvirus Atuph07	0.6517	Novel Family
Query_460	OX382825.1	203454602	Unclassified	Myrnavirus	Myrnavirus myrna	0.7024	Novel Family
Query_461	OX382766.1	1102619006	Kyanoviridae	Mazuvirus	Mazuvirus scam7	0.6966	Novel Family
Query_462	OX382824.1	1631933904	Unclassified	Polybotosvirus	Polybotosvirus Atuph07	0.5192	Novel Genus
Query_463	OX382765.1	326782266	Kyanoviridae	Ahtivirus	Ahtivirus sagseatwo	0.754	Novel Family
Query_464	OX382823.1	966201597	Autographiviridae	Piedvirus	Piedvirus IMEDE1	0.7371	Novel Family
Query_465	OX382764.1	481019198	Kyanoviridae	Emcearvirus	Emcearvirus gerard	0.7306	Novel Family
Query_466	OX382822.1	2231638281	Hafunaviridae	Minorvirus	Minorvirus HRTV27	0.7303	Novel Family
Query_467	OX382763.1	1842010894	Herelleviridae	Harbinvirus	Harbinvirus bacchae	0.6659	Novel Family
Query_468	OX382952.1	1694995206	Unclassified	Takahashivirus	Takahashivirus PBS1	0.6731	Novel Family
Query_469	OX382821.1	472339381	Kyanoviridae	Anaposvirus	Anaposvirus socalone	0.682	Novel Family
Query_470	OX382951.1	1102619006	Kyanoviridae	Mazuvirus	Mazuvirus scam7	0.6743	Novel Family
Query_471	OX382762.1	2067807438	Unclassified	Bertelyvirus	Bertelyvirus SC	0.6585	Novel Family
Query_472	OX382950.1	2067807438	Unclassified	Bertelyvirus	Bertelyvirus SC	0.6551	Novel Family
Query_473	OX382820.1	1859649647	Unclassified	Thetabobvirus	Mycobacterium virus TChen	0.7326	Novel Family
Query_474	OX382949.1	1859667254	Unclassified	Tantvirus	Tantvirus tant	0.7276	Novel Family
Query_475	OX382761.1	2231638281	Hafunaviridae	Minorvirus	Minorvirus HRTV27	0.7305	Novel Family
Query_476	OX382948.1	1859659502	Unclassified	Aphroditevirus	Aphroditevirus USC1	0.6959	Novel Family
Query_477	OX382819.1	1075322144	Unclassified	Coopervirus	Coopervirus bane1	0.6763	Novel Family
Query_478	OX382947.1	815854799	Kyanoviridae	Chalconvirus	Chalconvirus acg2014e	0.6195	Novel Family
Query_479	OX382760.1	1102620075	Kyanoviridae	Cymopoleiavirus	Cymopoleiavirus swam2	0.6874	Novel Family
Query_480	OX382946.1	1631933904	Unclassified	Polybotosvirus	Polybotosvirus Atuph07	0.67	Novel Family
Query_481	OX382818.1	2067807438	Unclassified	Bertelyvirus	Bertelyvirus SC	0.7015	Novel Family
Query_482	OX382945.1	966201597	Autographiviridae	Piedvirus	Piedvirus IMEDE1	0.734	Novel Family
Query_483	OX382759.1	1631927976	Unclassified	Agricanvirus	Agricanvirus simmy50	0.6956	Novel Family
Query_484	OX382944.1	1631933904	Unclassified	Polybotosvirus	Polybotosvirus Atuph07	0.5206	Novel Genus
Query_485	OX382817.1	1631933904	Unclassified	Polybotosvirus	Polybotosvirus Atuph07	0.6821	Novel Family
Query_486	OX382943.1	2047454853	Unclassified	Coopervirus	Coopervirus heath	0.6409	Novel Family
Query_487	OX382758.1	1102620075	Kyanoviridae	Cymopoleiavirus	Cymopoleiavirus swam2	0.6082	Novel Family
Query_488	OX382942.1	1631933904	Unclassified	Polybotosvirus	Polybotosvirus Atuph07	0.5166	Novel Genus
Query_489	OX382816.1	1842035105	Unclassified	Petsuvirus	Petsuvirus pEtSU	0.6416	Novel Family
Query_490	OX382941.1	1102619006	Kyanoviridae	Mazuvirus	Mazuvirus scam7	0.7044	Novel Family
Query_491	OX382757.1	1859649647	Unclassified	Thetabobvirus	Mycobacterium virus TChen	0.7321	Novel Family
Query_492	OX382940.1	827047354	Kyanoviridae	Chalconvirus	Chalconvirus acg2014i	0.7018	Novel Family
Query_493	OX382815.1	1631938620	Unclassified	Rosebushvirus	Rosebushvirus godines	0.7205	Novel Family
Query_494	OX382939.1	326783443	Kyanoviridae	Pontusvirus	Pontusvirus syn19	0.7126	Novel Family
Query_495	OX382756.1	1631933904	Unclassified	Polybotosvirus	Polybotosvirus Atuph07	0.6863	Novel Family
Query_496	OX382938.1	530787714	Unclassified	Baikalvirus	Baikalvirus PaBG	0.6578	Novel Family
Query_497	OX382814.1	1631938620	Unclassified	Rosebushvirus	Rosebushvirus godines	0.7205	Novel Family
Query_498	OX382937.1	326782972	Unclassified	Eurybiavirus	Eurybiavirus PHM2	0.6193	Novel Family
Query_499	OX382755.1	1631933904	Unclassified	Polybotosvirus	Polybotosvirus Atuph07	0.6395	Novel Family
Query_500	OX382936.1	2067807438	Unclassified	Bertelyvirus	Bertelyvirus SC	0.6554	Novel Family
Query_501	OX382813.1	2231638281	Hafunaviridae	Minorvirus	Minorvirus HRTV27	0.729	Novel Family
Query_502	OX382935.1	326782972	Unclassified	Eurybiavirus	Eurybiavirus PHM2	0.6727	Novel Family
Query_503	OX382754.1	1631936688	Unclassified	Coopervirus	Coopervirus zemanar	0.6946	Novel Family
Query_504	OX382934.1	589891766	Kyanoviridae	Sedonavirus	Sedonavirus tusconh	0.7151	Novel Family
Query_505	OX382812.1	1631933904	Unclassified	Polybotosvirus	Polybotosvirus Atuph07	0.6569	Novel Family
Query_506	OX382933.1	1631920815	Unclassified	Ripduovirus	Ripduovirus RP12	0.6878	Novel Family
Query_507	OX382753.1	1070619080	Kyanoviridae	Bristolvirus	Bristolvirus rhodeisland	0.7323	Novel Family
Query_508	OX382932.1	1859665160	Unclassified	Aphroditevirus	Aphroditevirus PDCC1	0.6476	Novel Family
Query_509	OX382811.1	1842035105	Unclassified	Petsuvirus	Petsuvirus pEtSU	0.6416	Novel Family
Query_510	OX382931.1	1842019456	Unclassified	Wellingtonvirus	Wellingtonvirus wellington	0.6536	Novel Family
Query_511	OX382752.1	1631933904	Unclassified	Polybotosvirus	Polybotosvirus Atuph07	0.4844	Known Genus
Query_512	OX382930.1	2067807438	Unclassified	Bertelyvirus	Bertelyvirus SC	0.6908	Novel Family
Query_513	OX382810.1	593777468	Unclassified	Donellivirus	Donellivirus gee	0.6447	Novel Family
Query_514	OX382929.1	1631931135	Unclassified	Noxifervirus	Noxifervirus noxifer	0.6953	Novel Family
Query_515	OX382751.1	2067807438	Unclassified	Bertelyvirus	Bertelyvirus SC	0.6527	Novel Family
Query_516	OX382928.1	1631933904	Unclassified	Polybotosvirus	Polybotosvirus Atuph07	0.518	Novel Genus
Query_517	OX382809.1	593777468	Unclassified	Donellivirus	Donellivirus gee	0.6426	Novel Family
Query_518	OX382927.1	1842022583	Unclassified	Bertelyvirus	Bertelyvirus BL9	0.6522	Novel Family
Query_519	OX382750.1	1842022583	Unclassified	Bertelyvirus	Bertelyvirus BL9	0.6411	Novel Family
Query_520	OX382926.1	2231613718	Kyanoviridae	Chalconvirus	Chalconvirus acg2014e	0.6741	Novel Family
Query_521	OX382808.1	1631933904	Unclassified	Polybotosvirus	Polybotosvirus Atuph07	0.6469	Novel Family
Query_522	OX382925.1	1631927976	Unclassified	Agricanvirus	Agricanvirus simmy50	0.7035	Novel Family
Query_523	OX382749.1	1859649647	Unclassified	Thetabobvirus	Mycobacterium virus TChen	0.7332	Novel Family
Query_524	OX382924.1	326782972	Unclassified	Eurybiavirus	Eurybiavirus PHM2	0.7229	Novel Family
Query_525	OX382807.1	326782972	Unclassified	Eurybiavirus	Eurybiavirus PHM2	0.5852	Novel Family
Query_526	OX382923.1	1631933904	Unclassified	Polybotosvirus	Polybotosvirus Atuph07	0.5182	Novel Genus
Query_527	OX382748.1	589889409	Unclassified	Agricanvirus	Agricanvirus Ea3570	0.6531	Novel Family
Query_528	OX382922.1	326782972	Unclassified	Eurybiavirus	Eurybiavirus PHM2	0.6698	Novel Family
Query_529	OX382806.1	1102619006	Kyanoviridae	Mazuvirus	Mazuvirus scam7	0.6073	Novel Family
Query_530	OX382921.1	589891766	Kyanoviridae	Sedonavirus	Sedonavirus tusconh	0.6673	Novel Family
Query_531	OX382747.1	1842010894	Herelleviridae	Harbinvirus	Harbinvirus bacchae	0.6987	Novel Family
Query_532	OX382920.1	1631931135	Unclassified	Noxifervirus	Noxifervirus noxifer	0.6974	Novel Family
Query_533	OX382805.1	326782972	Unclassified	Eurybiavirus	Eurybiavirus PHM2	0.4781	Known Genus
Query_534	OX382919.1	2067807438	Unclassified	Bertelyvirus	Bertelyvirus SC	0.6848	Novel Family
Query_535	OX382746.1	1631921624	Unclassified	Eneladusvirus	Eneladusvirus BF	0.7283	Novel Family
Query_536	OX382918.1	589891766	Kyanoviridae	Sedonavirus	Sedonavirus tusconh	0.7151	Novel Family
Query_537	OX382804.1	1075322144	Unclassified	Coopervirus	Coopervirus bane1	0.6763	Novel Family
Query_538	OX382917.1	1631936688	Unclassified	Coopervirus	Coopervirus zemanar	0.6865	Novel Family
Query_539	OX382745.1	815853839	Kyanoviridae	Potamoivirus	Potamoivirus tusconj	0.6718	Novel Family
Query_540	OX382916.1	326782972	Unclassified	Eurybiavirus	Eurybiavirus PHM2	0.6698	Novel Family
Query_541	OX382803.1	1631933904	Unclassified	Polybotosvirus	Polybotosvirus Atuph07	0.6877	Novel Family
Query_542	OX382915.1	1631933904	Unclassified	Polybotosvirus	Polybotosvirus Atuph07	0.6758	Novel Family
Query_543	OX382744.1	827047354	Kyanoviridae	Chalconvirus	Chalconvirus acg2014i	0.7089	Novel Family
Query_544	OX382914.1	1631933904	Unclassified	Polybotosvirus	Polybotosvirus Atuph07	0.5166	Novel Genus
Query_545	OX382802.1	2067807438	Unclassified	Bertelyvirus	Bertelyvirus SC	0.6992	Novel Family
Query_546	OX382913.1	827047354	Kyanoviridae	Chalconvirus	Chalconvirus acg2014i	0.661	Novel Family
Query_547	OX382743.1	2067807438	Unclassified	Bertelyvirus	Bertelyvirus SC	0.74	Novel Family
Query_548	OX382912.1	282598772	Unclassified	Cimpunavirus	Cimpunavirus CMP1	0.7182	Novel Family
Query_549	OX382801.1	326783979	Kyanoviridae	Vellamovirus	Vellamovirus syn1	0.697	Novel Family
Query_550	OX382911.1	1631921414	Unclassified	Tidunavirus	Tidunavirus pTD1	0.7146	Novel Family
Query_551	OX382742.1	326782972	Unclassified	Eurybiavirus	Eurybiavirus PHM2	0.6925	Novel Family
Query_552	OX382910.1	827047354	Kyanoviridae	Chalconvirus	Chalconvirus acg2014i	0.6206	Novel Family
Query_553	OX382800.1	2047454853	Unclassified	Coopervirus	Coopervirus heath	0.6484	Novel Family
Query_554	OX382909.1	1842022583	Unclassified	Bertelyvirus	Bertelyvirus BL9	0.6431	Novel Family
Query_555	OX382741.1	326782972	Unclassified	Eurybiavirus	Eurybiavirus PHM2	0.6715	Novel Family
Query_556	OX382908.1	827047354	Kyanoviridae	Chalconvirus	Chalconvirus acg2014i	0.6498	Novel Family
Query_557	OX382799.1	326782972	Unclassified	Eurybiavirus	Eurybiavirus PHM2	0.6916	Novel Family
Query_558	OX382907.1	1631933904	Unclassified	Polybotosvirus	Polybotosvirus Atuph07	0.6879	Novel Family
Query_559	OX382740.1	472340220	Unclassified	Eurybiavirus	Eurybiavirus MED4213	0.6621	Novel Family
Query_560	OX382906.1	1631933904	Unclassified	Polybotosvirus	Polybotosvirus Atuph07	0.6846	Novel Family
Query_561	OX382798.1	2033718984	Unclassified	Bixzunavirus	Bixzunavirus quasimodo	0.6657	Novel Family
Query_562	OX382905.1	815854799	Kyanoviridae	Chalconvirus	Chalconvirus acg2014e	0.6212	Novel Family
Query_563	OX382739.1	1102619006	Kyanoviridae	Mazuvirus	Mazuvirus scam7	0.6101	Novel Family
Query_564	OX382904.1	1102619006	Kyanoviridae	Mazuvirus	Mazuvirus scam7	0.6073	Novel Family
Query_565	OX382797.1	1864379844	Unclassified	Mufasoctovirus	Mufasoctovirus mufasa8	0.7478	Novel Family
Query_566	OX382903.1	530787714	Unclassified	Baikalvirus	Baikalvirus PaBG	0.6602	Novel Family
Query_567	OX382738.1	1070619080	Kyanoviridae	Bristolvirus	Bristolvirus rhodeisland	0.7234	Novel Family
Query_568	OX382902.1	2047454853	Unclassified	Coopervirus	Coopervirus heath	0.6383	Novel Family
Query_569	OX382796.1	2067807438	Unclassified	Bertelyvirus	Bertelyvirus SC	0.651	Novel Family
Query_570	OX382901.1	2047451900	Unclassified	Foxunavirus	Foxunavirus fox1	0.7694	Novel Family
Query_571	OX382737.1	1070619080	Kyanoviridae	Bristolvirus	Bristolvirus rhodeisland	0.7106	Novel Family
Query_572	OX382900.1	1842035105	Unclassified	Petsuvirus	Petsuvirus pEtSU	0.6529	Novel Family
Query_573	OX382795.1	326782972	Unclassified	Eurybiavirus	Eurybiavirus PHM2	0.6986	Novel Family
Query_574	OX382899.1	414087713	Unclassified	Shapirovirus	Shapirovirus cbk	0.6561	Novel Family
Query_575	OX382736.1	1631933904	Unclassified	Polybotosvirus	Polybotosvirus Atuph07	0.7005	Novel Family
Query_576	OX382898.1	971761658	Unclassified	Coopervirus	Coopervirus brownCNA	0.6803	Novel Family
Query_577	OX382794.1	1631933904	Unclassified	Polybotosvirus	Polybotosvirus Atuph07	0.5478	Novel Genus
Query_578	OX382897.1	414089586	Unclassified	Shapirovirus	Shapirovirus swift	0.6273	Novel Family
Query_579	OX382735.1	589287449	Unclassified	Iapetusvirus	Iapetusvirus EaH1	0.7275	Novel Family
Query_580	OX382896.1	2067807438	Unclassified	Bertelyvirus	Bertelyvirus SC	0.6221	Novel Family
Query_581	OX382727.1	326782972	Unclassified	Eurybiavirus	Eurybiavirus PHM2	0.4693	Known Genus
Query_582	OX382895.1	2231613718	Kyanoviridae	Chalconvirus	Chalconvirus acg2014e	0.6596	Novel Family
Query_583	OX382734.1	326782972	Unclassified	Eurybiavirus	Eurybiavirus PHM2	0.7012	Novel Family
Query_584	OX382894.1	1631933904	Unclassified	Polybotosvirus	Polybotosvirus Atuph07	0.675	Novel Family
Query_585	OX382726.1	1631937289	Unclassified	Trinavirus	Trinavirus trina	0.7696	Novel Family
Query_586	OX382893.1	1631933904	Unclassified	Polybotosvirus	Polybotosvirus Atuph07	0.6914	Novel Family
Query_587	OX382733.1	1631933904	Unclassified	Polybotosvirus	Polybotosvirus Atuph07	0.6788	Novel Family
Query_588	OX382892.1	326782972	Unclassified	Eurybiavirus	Eurybiavirus PHM2	0.6338	Novel Family
Query_589	OX382725.1	326782972	Unclassified	Eurybiavirus	Eurybiavirus PHM2	0.6174	Novel Family
Query_590	OX382891.1	815853839	Kyanoviridae	Potamoivirus	Potamoivirus tusconj	0.675	Novel Family
Query_591	OX382732.1	966201597	Autographiviridae	Piedvirus	Piedvirus IMEDE1	0.7356	Novel Family
Query_592	OX382890.1	815854799	Kyanoviridae	Chalconvirus	Chalconvirus acg2014e	0.6691	Novel Family
Query_593	OX382724.1	827047354	Kyanoviridae	Chalconvirus	Chalconvirus acg2014i	0.7122	Novel Family
Query_594	OX382889.1	2033832421	Unclassified	Skogvirus	Skogvirus Skog	0.67	Novel Family
Query_595	OX382731.1	326782972	Unclassified	Eurybiavirus	Eurybiavirus PHM2	0.6772	Novel Family
Query_596	OX382888.1	414088861	Unclassified	Poindextervirus	Poindextervirus rogue	0.6124	Novel Family
Query_597	OX382723.1	1842035105	Unclassified	Petsuvirus	Petsuvirus pEtSU	0.6422	Novel Family
Query_598	OX382887.1	1075322144	Unclassified	Coopervirus	Coopervirus bane1	0.6792	Novel Family
Query_599	OX382730.1	1631933904	Unclassified	Polybotosvirus	Polybotosvirus Atuph07	0.6543	Novel Family
Query_600	OX382886.1	1998586499	Unclassified	Zitchvirus	Zitchvirus zitch	0.7423	Novel Family
Query_601	OX382722.1	1102619006	Kyanoviridae	Mazuvirus	Mazuvirus scam7	0.6074	Novel Family
Query_602	OX382885.1	326783979	Kyanoviridae	Vellamovirus	Vellamovirus syn1	0.6897	Novel Family
Query_603	OX382729.1	1859665160	Unclassified	Aphroditevirus	Aphroditevirus PDCC1	0.6482	Novel Family
Query_604	OX382884.1	326782972	Unclassified	Eurybiavirus	Eurybiavirus PHM2	0.6715	Novel Family
Query_605	OX382721.1	815854799	Kyanoviridae	Chalconvirus	Chalconvirus acg2014e	0.6789	Novel Family
Query_606	OX382883.1	815854799	Kyanoviridae	Chalconvirus	Chalconvirus acg2014e	0.6642	Novel Family
Query_607	OX382728.1	827047354	Kyanoviridae	Chalconvirus	Chalconvirus acg2014i	0.7021	Novel Family
Query_608	OX382720.1	2067807438	Unclassified	Bertelyvirus	Bertelyvirus SC	0.653	Novel Family
Query_609	OX382660.1	1075322144	Unclassified	Coopervirus	Coopervirus bane1	0.6888	Novel Family
Query_610	OX382659.1	827047354	Kyanoviridae	Chalconvirus	Chalconvirus acg2014i	0.644	Novel Family
Query_611	OX382658.1	1631933904	Unclassified	Polybotosvirus	Polybotosvirus Atuph07	0.6205	Novel Family
Query_612	OX382657.1	1102620075	Kyanoviridae	Cymopoleiavirus	Cymopoleiavirus swam2	0.596	Novel Family
Query_613	OX382656.1	1631942837	Unclassified	Gustavvirus	Gustavvirus mahdia	0.6985	Novel Family
Query_614	OX382655.1	472339381	Kyanoviridae	Anaposvirus	Anaposvirus socalone	0.7461	Novel Family
Query_615	OX382654.1	1631933904	Unclassified	Polybotosvirus	Polybotosvirus Atuph07	0.6213	Novel Family
Query_616	OX382653.1	1631927976	Unclassified	Agricanvirus	Agricanvirus simmy50	0.7034	Novel Family
Query_617	OX382652.1	589891766	Kyanoviridae	Sedonavirus	Sedonavirus tusconh	0.7151	Novel Family
Query_618	OX382651.1	2067807438	Unclassified	Bertelyvirus	Bertelyvirus SC	0.6918	Novel Family
Query_619	OX382650.1	1631933904	Unclassified	Polybotosvirus	Polybotosvirus Atuph07	0.6574	Novel Family
Query_620	OX382649.1	1859649647	Unclassified	Thetabobvirus	Mycobacterium virus TChen	0.7327	Novel Family
Query_621	OX382648.1	1631933904	Unclassified	Polybotosvirus	Polybotosvirus Atuph07	0.4844	Known Genus
Query_622	OX382647.1	589889409	Unclassified	Agricanvirus	Agricanvirus Ea3570	0.6704	Novel Family
Query_623	OX382646.1	2231613718	Kyanoviridae	Chalconvirus	Chalconvirus acg2014e	0.6589	Novel Family
Query_624	OX382608.1	326781756	Kyanoviridae	Nilusvirus	Nilusvirus ssm2	0.7025	Novel Family
Query_625	OX382645.1	326782972	Unclassified	Eurybiavirus	Eurybiavirus PHM2	0.6719	Novel Family
Query_626	OX382644.1	1631933904	Unclassified	Polybotosvirus	Polybotosvirus Atuph07	0.6857	Novel Family
Query_627	OX382607.1	1859665160	Unclassified	Aphroditevirus	Aphroditevirus PDCC1	0.6515	Novel Family
Query_628	OX382643.1	1631937289	Unclassified	Trinavirus	Trinavirus trina	0.7696	Novel Family
Query_629	OX382642.1	1631933904	Unclassified	Polybotosvirus	Polybotosvirus Atuph07	0.6758	Novel Family
Query_630	OX382606.1	1631933904	Unclassified	Polybotosvirus	Polybotosvirus Atuph07	0.6942	Novel Family
Query_631	OX382641.1	326782972	Unclassified	Eurybiavirus	Eurybiavirus PHM2	0.6308	Novel Family
Query_632	OX382640.1	1102619006	Kyanoviridae	Mazuvirus	Mazuvirus scam7	0.6073	Novel Family
Query_633	OX382605.1	414089586	Unclassified	Shapirovirus	Shapirovirus swift	0.6261	Novel Family
Query_634	OX382639.1	1859665160	Unclassified	Aphroditevirus	Aphroditevirus PDCC1	0.6526	Novel Family
Query_635	OX382638.1	1631933904	Unclassified	Polybotosvirus	Polybotosvirus Atuph07	0.567	Novel Family
Query_636	OX382604.1	1631933904	Unclassified	Polybotosvirus	Polybotosvirus Atuph07	0.619	Novel Family
Query_637	OX382637.1	1842035105	Unclassified	Petsuvirus	Petsuvirus pEtSU	0.6287	Novel Family
Query_638	OX382636.1	1631933904	Unclassified	Polybotosvirus	Polybotosvirus Atuph07	0.6598	Novel Family
Query_639	OX382603.1	1070619080	Kyanoviridae	Bristolvirus	Bristolvirus rhodeisland	0.7255	Novel Family
Query_640	OX382635.1	326782972	Unclassified	Eurybiavirus	Eurybiavirus PHM2	0.6335	Novel Family
Query_641	OX382634.1	1631933904	Unclassified	Polybotosvirus	Polybotosvirus Atuph07	0.6291	Novel Family
Query_642	OX382602.1	414088861	Unclassified	Poindextervirus	Poindextervirus rogue	0.6117	Novel Family
Query_643	OX382633.1	827047354	Kyanoviridae	Chalconvirus	Chalconvirus acg2014i	0.6019	Novel Family
Query_644	OX382632.1	827047354	Kyanoviridae	Chalconvirus	Chalconvirus acg2014i	0.6683	Novel Family
Query_645	OX382601.1	1859659502	Unclassified	Aphroditevirus	Aphroditevirus USC1	0.6525	Novel Family
Query_646	OX382631.1	1631933904	Unclassified	Polybotosvirus	Polybotosvirus Atuph07	0.6759	Novel Family
Query_647	OX382630.1	827047354	Kyanoviridae	Chalconvirus	Chalconvirus acg2014i	0.6206	Novel Family
Query_648	OX382600.1	326782972	Unclassified	Eurybiavirus	Eurybiavirus PHM2	0.6319	Novel Family
Query_649	OX382629.1	1102619006	Kyanoviridae	Mazuvirus	Mazuvirus scam7	0.6552	Novel Family
Query_650	OX382628.1	1631933904	Unclassified	Polybotosvirus	Polybotosvirus Atuph07	0.6569	Novel Family
Query_651	OX382599.1	326782972	Unclassified	Eurybiavirus	Eurybiavirus PHM2	0.6791	Novel Family
Query_652	OX382627.1	966201597	Autographiviridae	Piedvirus	Piedvirus IMEDE1	0.7379	Novel Family
Query_653	OX382626.1	414087713	Unclassified	Shapirovirus	Shapirovirus cbk	0.6648	Novel Family
Query_654	OX382598.1	966201597	Autographiviridae	Piedvirus	Piedvirus IMEDE1	0.7324	Novel Family
Query_655	OX382625.1	326782972	Unclassified	Eurybiavirus	Eurybiavirus PHM2	0.6726	Novel Family
Query_656	OX382624.1	2038062614	Unclassified	Pharaohvirus	Pharaohvirus pharaoh	0.7203	Novel Family
Query_657	OX382597.1	1631933904	Unclassified	Polybotosvirus	Polybotosvirus Atuph07	0.6359	Novel Family
Query_658	OX382623.1	1631933904	Unclassified	Polybotosvirus	Polybotosvirus Atuph07	0.6192	Novel Family
Query_659	OX382622.1	593776513	Unclassified	Corndogvirus	Corndogvirus firecracker	0.6985	Novel Family
Query_660	OX382596.1	1631933904	Unclassified	Polybotosvirus	Polybotosvirus Atuph07	0.5597	Novel Genus
Query_661	OX382621.1	589889409	Unclassified	Agricanvirus	Agricanvirus Ea3570	0.665	Novel Family
Query_662	OX382620.1	1631933904	Unclassified	Polybotosvirus	Polybotosvirus Atuph07	0.4537	Known Genus
Query_663	OX382595.1	815854799	Kyanoviridae	Chalconvirus	Chalconvirus acg2014e	0.6195	Novel Family
Query_664	OX382619.1	593777468	Unclassified	Donellivirus	Donellivirus gee	0.6613	Novel Family
Query_665	OX382618.1	1842022583	Unclassified	Bertelyvirus	Bertelyvirus BL9	0.6589	Novel Family
Query_666	OX382594.1	1842035105	Unclassified	Petsuvirus	Petsuvirus pEtSU	0.7115	Novel Family
Query_667	OX382617.1	1631920815	Unclassified	Ripduovirus	Ripduovirus RP12	0.7017	Novel Family
Query_668	OX382616.1	2033717357	Unclassified	Myrnavirus	Myranavirus phabba	0.6675	Novel Family
Query_669	OX382593.1	1631933904	Unclassified	Polybotosvirus	Polybotosvirus Atuph07	0.6885	Novel Family
Query_670	OX382615.1	282598772	Unclassified	Cimpunavirus	Cimpunavirus CMP1	0.7067	Novel Family
Query_671	OX382614.1	966201597	Autographiviridae	Piedvirus	Piedvirus IMEDE1	0.7311	Novel Family
Query_672	OX382592.1	589287449	Unclassified	Iapetusvirus	Iapetusvirus EaH1	0.7141	Novel Family
Query_673	OX382613.1	1631921624	Unclassified	Eneladusvirus	Eneladusvirus BF	0.6573	Novel Family
Query_674	OX382612.1	815854799	Kyanoviridae	Chalconvirus	Chalconvirus acg2014e	0.6142	Novel Family
Query_675	OX382591.1	1842035105	Unclassified	Petsuvirus	Petsuvirus pEtSU	0.639	Novel Family
Query_676	OX382611.1	1102620075	Kyanoviridae	Cymopoleiavirus	Cymopoleiavirus swam2	0.6839	Novel Family
Query_677	OX382610.1	1631933904	Unclassified	Polybotosvirus	Polybotosvirus Atuph07	0.6198	Novel Family
Query_678	OX382590.1	815854799	Kyanoviridae	Chalconvirus	Chalconvirus acg2014e	0.662	Novel Family
Query_679	OX382609.1	1631933904	Unclassified	Polybotosvirus	Polybotosvirus Atuph07	0.6623	Novel Family
