# Supplementary material for: VISTA: A Tool for Fast Taxonomic Assignment of Viral Genome Sequences
Source: Genomics Proteomics Bioinformatics. 2024 Nov 14;23(1):qzae082. doi: 10.1093/gpbjnl/qzae082 (PMC12212643; doi:10.1093/gpbjnl/qzae082)
Supplement: qzae082_Supplementary_Data [file qzae082_supplementary_data.zip › Supplementary Table 1.xlsx]

## Sheet: Info
Table S1 Viruses analyzed in this study and their associated information
Family/Caudoviricetes	Baltimore group	Non-redundant sequences by BLAST-based alignments	Complete sequences	Length range (kb)
Adenoviridae	I: dsDNA	333	321	35-36
Alloherpesviridae	I: dsDNA	22	16	134-248
Alphaflexiviridae	IV: +ssRNA	519	492	5.4-9
Amalgaviridae	III: dsRNA	27	10	~3.5
Arteriviridae	IV: +ssRNA	907	113	12-16
Astroviridae	IV: +ssRNA	311	216	6.8-7
Baculoviridae	I: dsDNA	152	152	80-180
Bornaviridae	V: -ssRNA	43	30	~8.9
Caulimoviridae	VII: dsDNA-RT	363	357	7-8.2
Circoviridae	II: ssDNA	1680	1391	1.8-3.8
Coronaviridae	IV: +ssRNA	14676	3668	27-32
Dicistroviridae	IV: +ssRNA	114	62	8.5-10.2
Endornaviridae	IV: +ssRNA	65	44	14-17.6
Filoviridae	V: -ssRNA	135	63	18-19
Flaviviridae	IV: +ssRNA	2405	1034	9.7-12
Geminiviridae	II: ssDNA	1920	1815	4.8-5.6
Hepadnaviridae	VII: dsDNA-RT	1425	175	~3.2
Hepeviridae	IV: +ssRNA	530	488	~7.2
Herpesviridae	I: dsDNA	491	337	120-240
Iflaviridae	IV: +ssRNA	157	100	8.8-9.7
Inoviridae	II: ssDNA	51	41	4.5-8
Iridoviridae	I: dsDNA	61	59	140-303
Leviviridae	IV: +ssRNA	34	31	3.4-4.3
Microviridae	II: ssDNA	102	38	4.4-6.1
Mimiviridae	I: dsDNA	14	11	~1,200
Papillomaviridae	I: dsDNA	3149	828	~8
Paramyxoviridae	V: -ssRNA	1214	1081	~15
Parvoviridae	II: ssDNA	883	616	4-6
Phycodnaviridae	IV: +ssRNA	62	31	100-560
Pneumoviridae	V: -ssRNA	588	484	13-15
Polyomaviridae	I: dsDNA	412	337	~5
Potyviridae	IV: +ssRNA	2652	2074	8.5-12
Poxviridae	I: dsDNA	84	60	130-375
Rhabdoviridae	V: -ssRNA	1122	703	11-15
Tectiviridae	I: dsDNA	12	12	~15
Tombusviridae	IV: +ssRNA	209	181	4-5.4
Totiviridae	III: dsRNA	140	70	4.6-6.7
Tymoviridae	IV: +ssRNA	100	67	6-7.5
Caudoviricetes	I: dsDNA	-	3655	10-252

## Sheet: Complete genomes
GI	Accession	Class	Family	Subfamily	Genus	Species
59591	X17403.1		Herpesviridae	Betaherpesvirinae	Cytomegalovirus	Human betaherpesvirus 5
1236880	U43400.1		Herpesviridae	Betaherpesvirinae	Roseolovirus	Human betaherpesvirus 7
1944536	X14112.1		Herpesviridae	Alphaherpesvirinae	Simplexvirus	Human alphaherpesvirus 1
4995977	AB021506.1		Herpesviridae	Betaherpesvirinae	Roseolovirus	Human betaherpesvirus 6B
6572414	Z86099.2		Herpesviridae	Alphaherpesvirinae	Simplexvirus	Human alphaherpesvirus 2
6625567	AF105037.1		Herpesviridae	Gammaherpesvirinae	Rhadinovirus	Murid gammaherpesvirus 4
9625875	NC_001348.1		Herpesviridae	Alphaherpesvirinae	Varicellovirus	Human alphaherpesvirus 3
9625955	NC_001350.1		Herpesviridae	Gammaherpesvirinae	Rhadinovirus	Saimiriine gammaherpesvirus 2
9629732	NC_001844.1		Herpesviridae	Alphaherpesvirinae	Varicellovirus	Equid alphaherpesvirus 4
9629818	NC_001847.1		Herpesviridae	Alphaherpesvirinae	Varicellovirus	Bovine alphaherpesvirus 1
9631195	NC_001987.1		Herpesviridae	Gammaherpesvirinae	Rhadinovirus	Ateline gammaherpesvirus 3
10140926	NC_002531.1		Herpesviridae	Gammaherpesvirinae	Macavirus	Alcelaphine gammaherpesvirus 1
10834856	NC_002577.1		Herpesviridae	Alphaherpesvirinae	Mardivirus	Gallid alphaherpesvirus 3
20026600	NC_003521.1		Herpesviridae	Betaherpesvirinae	Cytomegalovirus	Panine betaherpesvirus 2
20198505	NC_002512.2		Herpesviridae	Betaherpesvirinae	Muromegalovirus	Murid betaherpesvirus 2
21716071	NC_004065.1		Herpesviridae	Betaherpesvirinae	Muromegalovirus	Murid betaherpesvirus 1
24943089	NC_004367.1		Herpesviridae	Gammaherpesvirinae	Lymphocryptovirus	Callitrichine gammaherpesvirus 3
30348501	AJ410493.1		Herpesviridae	Gammaherpesvirinae	Rhadinovirus	Saimiriine gammaherpesvirus 2
30984428	NC_004812.1		Herpesviridae	Alphaherpesvirinae	Simplexvirus	Macacine alphaherpesvirus 1
37654163	AC146851.1		Herpesviridae	Betaherpesvirinae	Cytomegalovirus	Human betaherpesvirus 5
37777313	AC146904.1		Herpesviridae	Betaherpesvirinae	Cytomegalovirus	Human betaherpesvirus 5
38638196	NC_005264.1		Herpesviridae	Alphaherpesvirinae	Iltovirus	Psittacid alphaherpesvirus 1
41387571	AY510475.1		Herpesviridae	Alphaherpesvirinae	Mardivirus	Gallid alphaherpesvirus 2
42795127	AY464052.1		Herpesviridae	Alphaherpesvirinae	Varicellovirus	Equid alphaherpesvirus 1
49349068	AF147806.2		Herpesviridae	Alphaherpesvirinae	Mardivirus	Gallid alphaherpesvirus 2
51518014	NC_006146.1		Herpesviridae	Gammaherpesvirinae	Lymphocryptovirus	Macacine gammaherpesvirus 4
51556461	NC_006150.1		Herpesviridae	Betaherpesvirinae	Cytomegalovirus	Macacine betaherpesvirus 3
51557483	NC_006151.1		Herpesviridae	Alphaherpesvirinae	Varicellovirus	Suid alphaherpesvirus 1
56694721	NC_006560.1		Herpesviridae	Alphaherpesvirinae	Simplexvirus	Cercopithecine alphaherpesvirus 2
57790931	NC_006623.1		Herpesviridae	Alphaherpesvirinae	Iltovirus	Gallid alphaherpesvirus 1
78127836	DQ198083.1		Herpesviridae	Gammaherpesvirinae	Macavirus	Ovine gammaherpesvirus 2
82503188	NC_007605.1		Herpesviridae	Gammaherpesvirinae	Lymphocryptovirus	Human gammaherpesvirus 4
83722567	NC_007653.1		Herpesviridae	Alphaherpesvirinae	Simplexvirus	Papiine alphaherpesvirus 2
126882977	NC_002686.2		Herpesviridae	Alphaherpesvirinae	Varicellovirus	Cercopithecine alphaherpesvirus 9
139472801	NC_009333.1		Herpesviridae	Gammaherpesvirinae	Rhadinovirus	Human gammaherpesvirus 8
216905852	NC_011644.1		Herpesviridae	Alphaherpesvirinae	Varicellovirus	Equid alphaherpesvirus 9
255683134	NC_013036.1		Herpesviridae	Alphaherpesvirinae	Mardivirus	Anatid alphaherpesvirus 1
281190771	NC_013590.2		Herpesviridae	Alphaherpesvirinae	Varicellovirus	Felid alphaherpesvirus 1
312162798	NC_014567.1		Herpesviridae	Alphaherpesvirinae	Simplexvirus	Saimiriine alphaherpesvirus 1
320332532	HQ698924.1		Herpesviridae	Gammaherpesvirinae	Rhadinovirus	Cricetid gammaherpesvirus 2
359831897	FJ483969.2		Herpesviridae	Betaherpesvirinae	Cytomegalovirus	Cercopithecine betaherpesvirus 5
359946431	NC_012783.2		Herpesviridae	Betaherpesvirinae	Cytomegalovirus	Cercopithecine betaherpesvirus 5
360040900	NC_016447.1		Herpesviridae	Betaherpesvirinae	Cytomegalovirus	Aotine betaherpesvirus 1
360086494	NC_016448.1		Herpesviridae	Betaherpesvirinae	Cytomegalovirus	Saimiriine betaherpesvirus 4
386522723	NC_017826.1		Herpesviridae	Alphaherpesvirinae	Varicellovirus	Equid alphaherpesvirus 8
404314516	JX512197.1		Herpesviridae	Betaherpesvirinae	Cytomegalovirus	Human betaherpesvirus 5
444437133	KC462164.1		Herpesviridae	Betaherpesvirinae	Proboscivirus	Elephantid betaherpesvirus 1
452883368	KC618527.1		Herpesviridae	Betaherpesvirinae	Proboscivirus	Elephantid betaherpesvirus 1
478735420	KC465951.1		Herpesviridae	Betaherpesvirinae	Roseolovirus	Human betaherpesvirus 6A
538447205	NC_022233.1		Herpesviridae	Betaherpesvirinae	Roseolovirus	Suid betaherpesvirus 2
544169499	KC981239.1		Herpesviridae	Alphaherpesvirinae	Varicellovirus	Suid alphaherpesvirus 1
591398030	NC_023677.1		Herpesviridae	Alphaherpesvirinae	Simplexvirus	Panine alphaherpesvirus 3
596379293	KF908239.1		Herpesviridae	Alphaherpesvirinae	Simplexvirus	Papiine alphaherpesvirus 2
655872084	NC_024303.1		Herpesviridae	Gammaherpesvirinae	Macavirus	Bovine gammaherpesvirus 6
656484226	NC_024306.1		Herpesviridae	Alphaherpesvirinae	Simplexvirus	Fruit bat alphaherpesvirus 1
658607355	NC_024382.1		Herpesviridae	Gammaherpesvirinae	Macavirus	Alcelaphine gammaherpesvirus 2
659494848	NC_024450.1		Herpesviridae	Alphaherpesvirinae	Mardivirus	Columbid alphaherpesvirus 1
674269192	NC_024696.1		Herpesviridae	Betaherpesvirinae	Proboscivirus	Elephant endotheliotropic herpesvirus 5
675510705	NC_024771.1		Herpesviridae	Alphaherpesvirinae	Varicellovirus	Equid alphaherpesvirus 3
699049986	KM924294.1		Herpesviridae	Gammaherpesvirinae	Percavirus	Equid gammaherpesvirus 2
747017239	AB850645.1		Herpesviridae	Gammaherpesvirinae	Lymphocryptovirus	Human gammaherpesvirus 4
747017248	AB850646.1		Herpesviridae	Gammaherpesvirinae	Lymphocryptovirus	Human gammaherpesvirus 4
747017309	AB850648.1		Herpesviridae	Gammaherpesvirinae	Lymphocryptovirus	Human gammaherpesvirus 4
747017336	AB850649.1		Herpesviridae	Gammaherpesvirinae	Lymphocryptovirus	Human gammaherpesvirus 4
747017362	AB850650.1		Herpesviridae	Gammaherpesvirinae	Lymphocryptovirus	Human gammaherpesvirus 4
747017380	AB850651.1		Herpesviridae	Gammaherpesvirinae	Lymphocryptovirus	Human gammaherpesvirus 4
747017415	AB850652.1		Herpesviridae	Gammaherpesvirinae	Lymphocryptovirus	Human gammaherpesvirus 4
747017423	AB850653.1		Herpesviridae	Gammaherpesvirinae	Lymphocryptovirus	Human gammaherpesvirus 4
747017513	AB850655.1		Herpesviridae	Gammaherpesvirinae	Lymphocryptovirus	Human gammaherpesvirus 4
747017529	AB850656.1		Herpesviridae	Gammaherpesvirinae	Lymphocryptovirus	Human gammaherpesvirus 4
747017541	AB850657.1		Herpesviridae	Gammaherpesvirinae	Lymphocryptovirus	Human gammaherpesvirus 4
747017565	AB850658.1		Herpesviridae	Gammaherpesvirinae	Lymphocryptovirus	Human gammaherpesvirus 4
747017578	AB850659.1		Herpesviridae	Gammaherpesvirinae	Lymphocryptovirus	Human gammaherpesvirus 4
747017592	AB850660.1		Herpesviridae	Gammaherpesvirinae	Lymphocryptovirus	Human gammaherpesvirus 4
752901008	NC_026421.1		Herpesviridae	Gammaherpesvirinae	Percavirus	Equid gammaherpesvirus 5
764007273	LN824142.1		Herpesviridae	Gammaherpesvirinae	Lymphocryptovirus	Human gammaherpesvirus 4
764007353	LN824203.1		Herpesviridae	Gammaherpesvirinae	Lymphocryptovirus	Human gammaherpesvirus 4
764007436	LN824204.1		Herpesviridae	Gammaherpesvirinae	Lymphocryptovirus	Human gammaherpesvirus 4
764007519	LN824205.1		Herpesviridae	Gammaherpesvirinae	Lymphocryptovirus	Human gammaherpesvirus 4
764007602	LN824206.1		Herpesviridae	Gammaherpesvirinae	Lymphocryptovirus	Human gammaherpesvirus 4
764007685	LN824207.1		Herpesviridae	Gammaherpesvirinae	Lymphocryptovirus	Human gammaherpesvirus 4
764007768	LN824208.1		Herpesviridae	Gammaherpesvirinae	Lymphocryptovirus	Human gammaherpesvirus 4
764007851	LN824209.1		Herpesviridae	Gammaherpesvirinae	Lymphocryptovirus	Human gammaherpesvirus 4
764007935	LN824224.1		Herpesviridae	Gammaherpesvirinae	Lymphocryptovirus	Human gammaherpesvirus 4
764008018	LN824225.1		Herpesviridae	Gammaherpesvirinae	Lymphocryptovirus	Human gammaherpesvirus 4
764008102	LN824226.1		Herpesviridae	Gammaherpesvirinae	Lymphocryptovirus	Human gammaherpesvirus 4
764008186	LN827522.1		Herpesviridae	Gammaherpesvirinae	Lymphocryptovirus	Human gammaherpesvirus 4
764008270	LN827523.1		Herpesviridae	Gammaherpesvirinae	Lymphocryptovirus	Human gammaherpesvirus 4
764008352	LN827524.1		Herpesviridae	Gammaherpesvirinae	Lymphocryptovirus	Human gammaherpesvirus 4
764008436	LN827525.1		Herpesviridae	Gammaherpesvirinae	Lymphocryptovirus	Human gammaherpesvirus 4
764008516	LN827526.1		Herpesviridae	Gammaherpesvirinae	Lymphocryptovirus	Human gammaherpesvirus 4
764008600	LN827527.1		Herpesviridae	Gammaherpesvirinae	Lymphocryptovirus	Human gammaherpesvirus 4
764008683	LN827544.1		Herpesviridae	Gammaherpesvirinae	Lymphocryptovirus	Human gammaherpesvirus 4
764008767	LN827545.1		Herpesviridae	Gammaherpesvirinae	Lymphocryptovirus	Human gammaherpesvirus 4
764008849	LN827546.1		Herpesviridae	Gammaherpesvirinae	Lymphocryptovirus	Human gammaherpesvirus 4
764008933	LN827547.1		Herpesviridae	Gammaherpesvirinae	Lymphocryptovirus	Human gammaherpesvirus 4
764009101	LN827549.1		Herpesviridae	Gammaherpesvirinae	Lymphocryptovirus	Human gammaherpesvirus 4
764009185	LN827550.1		Herpesviridae	Gammaherpesvirinae	Lymphocryptovirus	Human gammaherpesvirus 4
764009268	LN827551.1		Herpesviridae	Gammaherpesvirinae	Lymphocryptovirus	Human gammaherpesvirus 4
764009351	LN827552.1		Herpesviridae	Gammaherpesvirinae	Lymphocryptovirus	Human gammaherpesvirus 4
764009435	LN827553.1		Herpesviridae	Gammaherpesvirinae	Lymphocryptovirus	Human gammaherpesvirus 4
764009519	LN827554.1		Herpesviridae	Gammaherpesvirinae	Lymphocryptovirus	Human gammaherpesvirus 4
764009602	LN827555.1		Herpesviridae	Gammaherpesvirinae	Lymphocryptovirus	Human gammaherpesvirus 4
764009684	LN827556.1		Herpesviridae	Gammaherpesvirinae	Lymphocryptovirus	Human gammaherpesvirus 4
764009848	LN827558.1		Herpesviridae	Gammaherpesvirinae	Lymphocryptovirus	Human gammaherpesvirus 4
764009931	LN827559.1		Herpesviridae	Gammaherpesvirinae	Lymphocryptovirus	Human gammaherpesvirus 4
764010014	LN827560.1		Herpesviridae	Gammaherpesvirinae	Lymphocryptovirus	Human gammaherpesvirus 4
764010098	LN827561.1		Herpesviridae	Gammaherpesvirinae	Lymphocryptovirus	Human gammaherpesvirus 4
764010182	LN827562.1		Herpesviridae	Gammaherpesvirinae	Lymphocryptovirus	Human gammaherpesvirus 4
764010420	LN827565.1		Herpesviridae	Gammaherpesvirinae	Lymphocryptovirus	Human gammaherpesvirus 4
764010504	LN827566.1		Herpesviridae	Gammaherpesvirinae	Lymphocryptovirus	Human gammaherpesvirus 4
764010588	LN827567.1		Herpesviridae	Gammaherpesvirinae	Lymphocryptovirus	Human gammaherpesvirus 4
764010672	LN827568.1		Herpesviridae	Gammaherpesvirinae	Lymphocryptovirus	Human gammaherpesvirus 4
764010755	LN827569.1		Herpesviridae	Gammaherpesvirinae	Lymphocryptovirus	Human gammaherpesvirus 4
764010839	LN827570.1		Herpesviridae	Gammaherpesvirinae	Lymphocryptovirus	Human gammaherpesvirus 4
764010923	LN827571.1		Herpesviridae	Gammaherpesvirinae	Lymphocryptovirus	Human gammaherpesvirus 4
764011007	LN827572.1		Herpesviridae	Gammaherpesvirinae	Lymphocryptovirus	Human gammaherpesvirus 4
764011091	LN827573.1		Herpesviridae	Gammaherpesvirinae	Lymphocryptovirus	Human gammaherpesvirus 4
764011175	LN827574.1		Herpesviridae	Gammaherpesvirinae	Lymphocryptovirus	Human gammaherpesvirus 4
764011258	LN827575.1		Herpesviridae	Gammaherpesvirinae	Lymphocryptovirus	Human gammaherpesvirus 4
764011341	LN827576.1		Herpesviridae	Gammaherpesvirinae	Lymphocryptovirus	Human gammaherpesvirus 4
764011424	LN827577.1		Herpesviridae	Gammaherpesvirinae	Lymphocryptovirus	Human gammaherpesvirus 4
764011508	LN827578.1		Herpesviridae	Gammaherpesvirinae	Lymphocryptovirus	Human gammaherpesvirus 4
764011592	LN827579.1		Herpesviridae	Gammaherpesvirinae	Lymphocryptovirus	Human gammaherpesvirus 4
764011675	LN827580.1		Herpesviridae	Gammaherpesvirinae	Lymphocryptovirus	Human gammaherpesvirus 4
764011759	LN827581.1		Herpesviridae	Gammaherpesvirinae	Lymphocryptovirus	Human gammaherpesvirus 4
764011842	LN827582.1		Herpesviridae	Gammaherpesvirinae	Lymphocryptovirus	Human gammaherpesvirus 4
764011926	LN827583.1		Herpesviridae	Gammaherpesvirinae	Lymphocryptovirus	Human gammaherpesvirus 4
764012009	LN827584.1		Herpesviridae	Gammaherpesvirinae	Lymphocryptovirus	Human gammaherpesvirus 4
764012093	LN827585.1		Herpesviridae	Gammaherpesvirinae	Lymphocryptovirus	Human gammaherpesvirus 4
764012177	LN827586.1		Herpesviridae	Gammaherpesvirinae	Lymphocryptovirus	Human gammaherpesvirus 4
764012261	LN827587.1		Herpesviridae	Gammaherpesvirinae	Lymphocryptovirus	Human gammaherpesvirus 4
764012345	LN827588.1		Herpesviridae	Gammaherpesvirinae	Lymphocryptovirus	Human gammaherpesvirus 4
764012428	LN827589.1		Herpesviridae	Gammaherpesvirinae	Lymphocryptovirus	Human gammaherpesvirus 4
764012512	LN827590.1		Herpesviridae	Gammaherpesvirinae	Lymphocryptovirus	Human gammaherpesvirus 4
764012596	LN827591.1		Herpesviridae	Gammaherpesvirinae	Lymphocryptovirus	Human gammaherpesvirus 4
764012680	LN827592.1		Herpesviridae	Gammaherpesvirinae	Lymphocryptovirus	Human gammaherpesvirus 4
764012764	LN827593.1		Herpesviridae	Gammaherpesvirinae	Lymphocryptovirus	Human gammaherpesvirus 4
764012847	LN827594.1		Herpesviridae	Gammaherpesvirinae	Lymphocryptovirus	Human gammaherpesvirus 4
764012930	LN827595.1		Herpesviridae	Gammaherpesvirinae	Lymphocryptovirus	Human gammaherpesvirus 4
764013014	LN827596.1		Herpesviridae	Gammaherpesvirinae	Lymphocryptovirus	Human gammaherpesvirus 4
764013098	LN827597.1		Herpesviridae	Gammaherpesvirinae	Lymphocryptovirus	Human gammaherpesvirus 4
765364814	LN827739.1		Herpesviridae	Gammaherpesvirinae	Lymphocryptovirus	Human gammaherpesvirus 4
766540480	LN827799.1		Herpesviridae	Gammaherpesvirinae	Lymphocryptovirus	Human gammaherpesvirus 4
766540564	LN827800.1		Herpesviridae	Gammaherpesvirinae	Lymphocryptovirus	Human gammaherpesvirus 4
802130350	LN827548.2		Herpesviridae	Gammaherpesvirinae	Lymphocryptovirus	Human gammaherpesvirus 4
802130370	LN827557.2		Herpesviridae	Gammaherpesvirinae	Lymphocryptovirus	Human gammaherpesvirus 4
802130391	LN827563.2		Herpesviridae	Gammaherpesvirinae	Lymphocryptovirus	Human gammaherpesvirus 4
806461799	KP202868.1		Herpesviridae	Betaherpesvirinae	Muromegalovirus	Murid betaherpesvirus 8
809279182	LN831023.1		Herpesviridae	Gammaherpesvirinae	Lymphocryptovirus	Human gammaherpesvirus 4
817049141	KM924293.1		Herpesviridae	Alphaherpesvirinae	Scutavirus	Testudinid alphaherpesvirus 3
821316875	NC_027016.1		Herpesviridae	Betaherpesvirinae	Cytomegalovirus	Cercopithecine betaherpesvirus 5
823114214	KR297253.1		Herpesviridae	Betaherpesvirinae	Cytomegalovirus	Cercopithecine betaherpesvirus 5
908777281	KP796148.1		Herpesviridae	Betaherpesvirinae	Cytomegalovirus	Macacine betaherpesvirus 3
944325061	NC_028099.1		Herpesviridae	Gammaherpesvirinae	Percavirus	Felid gammaherpesvirus 1
951885333	NC_028379.1		Herpesviridae	Betaherpesvirinae	Proboscivirus	Elephant endotheliotropic herpesvirus 4
957801614	NC_027916.2		Herpesviridae	Alphaherpesvirinae	Scutavirus	Testudinid alphaherpesvirus 3
973776294	KT833851.1		Herpesviridae	Alphaherpesvirinae	Mardivirus	Gallid alphaherpesvirus 2
973776413	KT833852.1		Herpesviridae	Alphaherpesvirinae	Mardivirus	Gallid alphaherpesvirus 2
992073334	NC_029132.1		Herpesviridae	Alphaherpesvirinae	Simplexvirus	Macropodid alphaherpesvirus 1
1002160105	NC_029311.1		Herpesviridae	Alphaherpesvirinae	Simplexvirus	Leporid alphaherpesvirus 4
1031942718	NC_030200.1		Herpesviridae	Betaherpesvirinae	Roseolovirus	Macacine betaherpesvirus 9
1056731828	LT608134.1		Herpesviridae	Alphaherpesvirinae	Simplexvirus	Human alphaherpesvirus 1
1100251569	KX905134.1		Herpesviridae	Gammaherpesvirinae	Macavirus	Alcelaphine gammaherpesvirus 1
1128611699	KX689263.1		Herpesviridae	Betaherpesvirinae	Cytomegalovirus	Cynomolgus cytomegalovirus
1134377678	LT608136.1		Herpesviridae	Alphaherpesvirinae	Mardivirus	Spheniscid alphaherpesvirus 1
1145144087	KY559403.1		Herpesviridae	Alphaherpesvirinae	Varicellovirus	Bovine alphaherpesvirus 5
1145802998	KJ566591.2		Herpesviridae	Alphaherpesvirinae	Simplexvirus	Macacine alphaherpesvirus 1
1147809524	NC_033620.1		Herpesviridae	Betaherpesvirinae	Roseolovirus	Murine roseolovirus
1152067385	LT797622.1		Herpesviridae	Alphaherpesvirinae	Simplexvirus	Human alphaherpesvirus 2
1152067386	LT797623.1		Herpesviridae	Alphaherpesvirinae	Simplexvirus	Human alphaherpesvirus 2
1152067387	LT797624.1		Herpesviridae	Alphaherpesvirinae	Simplexvirus	Human alphaherpesvirus 2
1152067388	LT797625.1		Herpesviridae	Alphaherpesvirinae	Simplexvirus	Human alphaherpesvirus 2
1152067389	LT797626.1		Herpesviridae	Alphaherpesvirinae	Simplexvirus	Human alphaherpesvirus 2
1152067390	LT797627.1		Herpesviridae	Alphaherpesvirinae	Simplexvirus	Human alphaherpesvirus 2
1152067391	LT797628.1		Herpesviridae	Alphaherpesvirinae	Simplexvirus	Human alphaherpesvirus 2
1152067392	LT797629.1		Herpesviridae	Alphaherpesvirinae	Simplexvirus	Human alphaherpesvirus 2
1152067393	LT797630.1		Herpesviridae	Alphaherpesvirinae	Simplexvirus	Human alphaherpesvirus 2
1152067394	LT797631.1		Herpesviridae	Alphaherpesvirinae	Simplexvirus	Human alphaherpesvirus 2
1152067395	LT797632.1		Herpesviridae	Alphaherpesvirinae	Simplexvirus	Human alphaherpesvirus 2
1152067396	LT797633.1		Herpesviridae	Alphaherpesvirinae	Simplexvirus	Human alphaherpesvirus 2
1152067397	LT797634.1		Herpesviridae	Alphaherpesvirinae	Simplexvirus	Human alphaherpesvirus 2
1152067398	LT797635.1		Herpesviridae	Alphaherpesvirinae	Simplexvirus	Human alphaherpesvirus 2
1152067399	LT797636.1		Herpesviridae	Alphaherpesvirinae	Simplexvirus	Human alphaherpesvirus 2
1152067400	LT797682.1		Herpesviridae	Alphaherpesvirinae	Simplexvirus	Human alphaherpesvirus 2
1152067401	LT797786.1		Herpesviridae	Alphaherpesvirinae	Simplexvirus	Human alphaherpesvirus 2
1154066553	LT799380.1		Herpesviridae	Alphaherpesvirinae	Simplexvirus	Human alphaherpesvirus 2
1189488906	NC_034446.1		Herpesviridae	Alphaherpesvirinae	Simplexvirus	Ateline alphaherpesvirus 1
1194717469	KY628968.1		Herpesviridae	Alphaherpesvirinae	Simplexvirus	Macacine alphaherpesvirus 1
1194717544	KY628969.1		Herpesviridae	Alphaherpesvirinae	Simplexvirus	Macacine alphaherpesvirus 1
1211677292	NC_035117.1		Herpesviridae	Gammaherpesvirinae	Rhadinovirus	Common bottlenose dolphin gammaherpesvirus 1 strain Sarasota
1373449693	MH036942.1		Herpesviridae	Alphaherpesvirinae	Varicellovirus	Cervid alphaherpesvirus 1
1373449764	MH036943.1		Herpesviridae	Alphaherpesvirinae	Varicellovirus	Cervid alphaherpesvirus 2
1405959547	MG957497.1		Herpesviridae	Betaherpesvirinae	Muromegalovirus	Murid betaherpesvirus 1
1405959717	MH118555.1		Herpesviridae	Betaherpesvirinae	Muromegalovirus	Murid betaherpesvirus 1
1465201987	MG551317.1		Herpesviridae	Alphaherpesvirinae	Varicellovirus	Suid alphaherpesvirus 1
1465382776	LS992239.1		Herpesviridae	Gammaherpesvirinae	Lymphocryptovirus	Human gammaherpesvirus 4
1465382777	LS992240.1		Herpesviridae	Gammaherpesvirinae	Lymphocryptovirus	Human gammaherpesvirus 4
1465382778	LS992242.1		Herpesviridae	Gammaherpesvirinae	Lymphocryptovirus	Human gammaherpesvirus 4
1465382779	LS992243.1		Herpesviridae	Gammaherpesvirinae	Lymphocryptovirus	Human gammaherpesvirus 4
1465382780	LS992244.1		Herpesviridae	Gammaherpesvirinae	Lymphocryptovirus	Human gammaherpesvirus 4
1465382781	LS992245.1		Herpesviridae	Gammaherpesvirinae	Lymphocryptovirus	Human gammaherpesvirus 4
1465382782	LS992246.1		Herpesviridae	Gammaherpesvirinae	Lymphocryptovirus	Human gammaherpesvirus 4
1465382783	LS992247.1		Herpesviridae	Gammaherpesvirinae	Lymphocryptovirus	Human gammaherpesvirus 4
1465382784	LS992248.1		Herpesviridae	Gammaherpesvirinae	Lymphocryptovirus	Human gammaherpesvirus 4
1465382785	LS992249.1		Herpesviridae	Gammaherpesvirinae	Lymphocryptovirus	Human gammaherpesvirus 4
1465382786	LS992250.1		Herpesviridae	Gammaherpesvirinae	Lymphocryptovirus	Human gammaherpesvirus 4
1465382787	LS992251.1		Herpesviridae	Gammaherpesvirinae	Lymphocryptovirus	Human gammaherpesvirus 4
1465382788	LS992252.1		Herpesviridae	Gammaherpesvirinae	Lymphocryptovirus	Human gammaherpesvirus 4
1465382789	LS992253.1		Herpesviridae	Gammaherpesvirinae	Lymphocryptovirus	Human gammaherpesvirus 4
1465382790	LS992254.1		Herpesviridae	Gammaherpesvirinae	Lymphocryptovirus	Human gammaherpesvirus 4
1465382791	LS992255.1		Herpesviridae	Gammaherpesvirinae	Lymphocryptovirus	Human gammaherpesvirus 4
1465382792	LS992256.1		Herpesviridae	Gammaherpesvirinae	Lymphocryptovirus	Human gammaherpesvirus 4
1465382793	LS992257.1		Herpesviridae	Gammaherpesvirinae	Lymphocryptovirus	Human gammaherpesvirus 4
1465382794	LS992258.1		Herpesviridae	Gammaherpesvirinae	Lymphocryptovirus	Human gammaherpesvirus 4
1465382795	LS992259.1		Herpesviridae	Gammaherpesvirinae	Lymphocryptovirus	Human gammaherpesvirus 4
1465382796	LS992260.1		Herpesviridae	Gammaherpesvirinae	Lymphocryptovirus	Human gammaherpesvirus 4
1465382797	LS992261.1		Herpesviridae	Gammaherpesvirinae	Lymphocryptovirus	Human gammaherpesvirus 4
1465382798	LS992262.1		Herpesviridae	Gammaherpesvirinae	Lymphocryptovirus	Human gammaherpesvirus 4
1465382799	LS992263.1		Herpesviridae	Gammaherpesvirinae	Lymphocryptovirus	Human gammaherpesvirus 4
1465382800	LS992264.1		Herpesviridae	Gammaherpesvirinae	Lymphocryptovirus	Human gammaherpesvirus 4
1465382801	LS992265.1		Herpesviridae	Gammaherpesvirinae	Lymphocryptovirus	Human gammaherpesvirus 4
1465382802	LS992266.1		Herpesviridae	Gammaherpesvirinae	Lymphocryptovirus	Human gammaherpesvirus 4
1465382803	LS992267.1		Herpesviridae	Gammaherpesvirinae	Lymphocryptovirus	Human gammaherpesvirus 4
1465382804	LS992268.1		Herpesviridae	Gammaherpesvirinae	Lymphocryptovirus	Human gammaherpesvirus 4
1465382805	LS992269.1		Herpesviridae	Gammaherpesvirinae	Lymphocryptovirus	Human gammaherpesvirus 4
1465389950	LS992276.1		Herpesviridae	Gammaherpesvirinae	Lymphocryptovirus	Human gammaherpesvirus 4
1465389951	LS992277.1		Herpesviridae	Gammaherpesvirinae	Lymphocryptovirus	Human gammaherpesvirus 4
1519305786	AP019022.1		Herpesviridae	Gammaherpesvirinae	Lymphocryptovirus	Human gammaherpesvirus 4
1519305787	AP019023.1		Herpesviridae	Gammaherpesvirinae	Lymphocryptovirus	Human gammaherpesvirus 4
1519305795	AP019031.1		Herpesviridae	Gammaherpesvirinae	Lymphocryptovirus	Human gammaherpesvirus 4
1519305810	AP019046.1		Herpesviridae	Gammaherpesvirinae	Lymphocryptovirus	Human gammaherpesvirus 4
1519305826	AP019062.1		Herpesviridae	Gammaherpesvirinae	Lymphocryptovirus	Human gammaherpesvirus 4
1519305827	AP019063.1		Herpesviridae	Gammaherpesvirinae	Lymphocryptovirus	Human gammaherpesvirus 4
1519305830	AP019066.1		Herpesviridae	Gammaherpesvirinae	Lymphocryptovirus	Human gammaherpesvirus 4
1519305833	AP019069.1		Herpesviridae	Gammaherpesvirinae	Lymphocryptovirus	Human gammaherpesvirus 4
1519305852	AP019088.1		Herpesviridae	Gammaherpesvirinae	Lymphocryptovirus	Human gammaherpesvirus 4
1519305857	AP019093.1		Herpesviridae	Gammaherpesvirinae	Lymphocryptovirus	Human gammaherpesvirus 4
1519305858	AP019094.1		Herpesviridae	Gammaherpesvirinae	Lymphocryptovirus	Human gammaherpesvirus 4
1519305859	AP019095.1		Herpesviridae	Gammaherpesvirinae	Lymphocryptovirus	Human gammaherpesvirus 4
1519305865	AP019101.1		Herpesviridae	Gammaherpesvirinae	Lymphocryptovirus	Human gammaherpesvirus 4
1519305879	AP019115.1		Herpesviridae	Gammaherpesvirinae	Lymphocryptovirus	Human gammaherpesvirus 4
1519305880	AP019116.1		Herpesviridae	Gammaherpesvirinae	Lymphocryptovirus	Human gammaherpesvirus 4
1519305891	AP019127.1		Herpesviridae	Gammaherpesvirinae	Lymphocryptovirus	Human gammaherpesvirus 4
1519305929	AP019165.1		Herpesviridae	Gammaherpesvirinae	Lymphocryptovirus	Human gammaherpesvirus 4
1519305931	AP019167.1		Herpesviridae	Gammaherpesvirinae	Lymphocryptovirus	Human gammaherpesvirus 4
1524081528	MK213797.1		Herpesviridae	Betaherpesvirinae	Cytomegalovirus	Human betaherpesvirus 5
1540305488	MH590574.1		Herpesviridae	Gammaherpesvirinae	Lymphocryptovirus	Human gammaherpesvirus 4
1540305489	MH590575.1		Herpesviridae	Gammaherpesvirinae	Lymphocryptovirus	Human gammaherpesvirus 4
1540305490	MH590576.1		Herpesviridae	Gammaherpesvirinae	Lymphocryptovirus	Human gammaherpesvirus 4
1540305491	MH590577.1		Herpesviridae	Gammaherpesvirinae	Lymphocryptovirus	Human gammaherpesvirus 4
1540305492	MH590578.1		Herpesviridae	Gammaherpesvirinae	Lymphocryptovirus	Human gammaherpesvirus 4
1540305493	MH590579.1		Herpesviridae	Gammaherpesvirinae	Lymphocryptovirus	Human gammaherpesvirus 4
1591612064	MG989243.1		Herpesviridae	Alphaherpesvirinae	Varicellovirus	Caprine alphaherpesvirus 1
1606587926	AP018925.1		Herpesviridae	Alphaherpesvirinae	Varicellovirus	Suid alphaherpesvirus 1
1679381095	MH499467.1		Herpesviridae	Alphaherpesvirinae	Varicellovirus	Human alphaherpesvirus 3
1679381149	MH499468.1		Herpesviridae	Alphaherpesvirinae	Varicellovirus	Human alphaherpesvirus 3
1679381191	MH499469.1		Herpesviridae	Alphaherpesvirinae	Varicellovirus	Human alphaherpesvirus 3
1694995965	NC_043054.1		Herpesviridae	Alphaherpesvirinae	Varicellovirus	Bubaline alphaherpesvirus 1
1789282850	MN075802.1		Herpesviridae	Betaherpesvirinae	Cytomegalovirus	Human betaherpesvirus 5
1796170293	MK973061.1		Herpesviridae	Gammaherpesvirinae	Lymphocryptovirus	Human gammaherpesvirus 4
1807861397	MK642564.1		Herpesviridae	Alphaherpesvirinae	Varicellovirus	Suid alphaherpesvirus 1
1807861398	MK642565.1		Herpesviridae	Alphaherpesvirinae	Varicellovirus	Suid alphaherpesvirus 1
1807861399	MK642566.1		Herpesviridae	Alphaherpesvirinae	Varicellovirus	Suid alphaherpesvirus 1
1807861401	MK642567.1		Herpesviridae	Alphaherpesvirinae	Varicellovirus	Suid alphaherpesvirus 1
1807861402	MK642568.1		Herpesviridae	Alphaherpesvirinae	Varicellovirus	Suid alphaherpesvirus 1
1807861403	MK642569.1		Herpesviridae	Alphaherpesvirinae	Varicellovirus	Suid alphaherpesvirus 1
1807861404	MK642570.1		Herpesviridae	Alphaherpesvirinae	Varicellovirus	Suid alphaherpesvirus 1
1807861405	MK642571.1		Herpesviridae	Alphaherpesvirinae	Varicellovirus	Suid alphaherpesvirus 1
1807861406	MK642572.1		Herpesviridae	Alphaherpesvirinae	Varicellovirus	Suid alphaherpesvirus 1
1807861407	MK642573.1		Herpesviridae	Alphaherpesvirinae	Varicellovirus	Suid alphaherpesvirus 1
1807861408	MK642574.1		Herpesviridae	Alphaherpesvirinae	Varicellovirus	Suid alphaherpesvirus 1
1807861409	MK642575.1		Herpesviridae	Alphaherpesvirinae	Varicellovirus	Suid alphaherpesvirus 1
1807861410	MK642576.1		Herpesviridae	Alphaherpesvirinae	Varicellovirus	Suid alphaherpesvirus 1
1807861411	MK642577.1		Herpesviridae	Alphaherpesvirinae	Varicellovirus	Suid alphaherpesvirus 1
1807861412	MK642578.1		Herpesviridae	Alphaherpesvirinae	Varicellovirus	Suid alphaherpesvirus 1
1807861413	MK642579.1		Herpesviridae	Alphaherpesvirinae	Varicellovirus	Suid alphaherpesvirus 1
1807861414	MK642580.1		Herpesviridae	Alphaherpesvirinae	Varicellovirus	Suid alphaherpesvirus 1
1807861416	MK642581.1		Herpesviridae	Alphaherpesvirinae	Varicellovirus	Suid alphaherpesvirus 1
1807861417	MK642582.1		Herpesviridae	Alphaherpesvirinae	Varicellovirus	Suid alphaherpesvirus 1
1807861418	MK642583.1		Herpesviridae	Alphaherpesvirinae	Varicellovirus	Suid alphaherpesvirus 1
1807861419	MK642584.1		Herpesviridae	Alphaherpesvirinae	Varicellovirus	Suid alphaherpesvirus 1
1807861420	MK642585.1		Herpesviridae	Alphaherpesvirinae	Varicellovirus	Suid alphaherpesvirus 1
1807861422	MK682662.1		Herpesviridae	Alphaherpesvirinae	Varicellovirus	Suid alphaherpesvirus 1
1807861423	MK682663.1		Herpesviridae	Alphaherpesvirinae	Varicellovirus	Suid alphaherpesvirus 1
1807861424	MK682664.1		Herpesviridae	Alphaherpesvirinae	Varicellovirus	Suid alphaherpesvirus 1
1807861425	MK682665.1		Herpesviridae	Alphaherpesvirinae	Varicellovirus	Suid alphaherpesvirus 1
1807861426	MK682666.1		Herpesviridae	Alphaherpesvirinae	Varicellovirus	Suid alphaherpesvirus 1
1807861427	MK682667.1		Herpesviridae	Alphaherpesvirinae	Varicellovirus	Suid alphaherpesvirus 1
1807861428	MK682668.1		Herpesviridae	Alphaherpesvirinae	Varicellovirus	Suid alphaherpesvirus 1
1807861429	MK682669.1		Herpesviridae	Alphaherpesvirinae	Varicellovirus	Suid alphaherpesvirus 1
1807861430	MK682670.1		Herpesviridae	Alphaherpesvirinae	Varicellovirus	Suid alphaherpesvirus 1
1807861431	MK682671.1		Herpesviridae	Alphaherpesvirinae	Varicellovirus	Suid alphaherpesvirus 1
1807861432	MK682672.1		Herpesviridae	Alphaherpesvirinae	Varicellovirus	Suid alphaherpesvirus 1
1807861433	MK682673.1		Herpesviridae	Alphaherpesvirinae	Varicellovirus	Suid alphaherpesvirus 1
1807861435	MK682674.1		Herpesviridae	Alphaherpesvirinae	Varicellovirus	Suid alphaherpesvirus 1
1807861437	MK682675.1		Herpesviridae	Alphaherpesvirinae	Varicellovirus	Suid alphaherpesvirus 1
1807861438	MK682676.1		Herpesviridae	Alphaherpesvirinae	Varicellovirus	Suid alphaherpesvirus 1
1808704417	MT044476.1		Herpesviridae	Betaherpesvirinae	Cytomegalovirus	Human betaherpesvirus 5
1808704584	MT044477.1		Herpesviridae	Betaherpesvirinae	Cytomegalovirus	Human betaherpesvirus 5
1808704755	MT044478.1		Herpesviridae	Betaherpesvirinae	Cytomegalovirus	Human betaherpesvirus 5
1808704980	MT044479.1		Herpesviridae	Betaherpesvirinae	Cytomegalovirus	Human betaherpesvirus 5
1808705196	MT044480.1		Herpesviridae	Betaherpesvirinae	Cytomegalovirus	Human betaherpesvirus 5
1808705419	MT044481.1		Herpesviridae	Betaherpesvirinae	Cytomegalovirus	Human betaherpesvirus 5
1808705636	MT044482.1		Herpesviridae	Betaherpesvirinae	Cytomegalovirus	Human betaherpesvirus 5
1808705806	MT044483.1		Herpesviridae	Betaherpesvirinae	Cytomegalovirus	Human betaherpesvirus 5
1808705976	MT044484.1		Herpesviridae	Betaherpesvirinae	Cytomegalovirus	Human betaherpesvirus 5
1808706144	MT044485.1		Herpesviridae	Betaherpesvirinae	Cytomegalovirus	Human betaherpesvirus 5
1823531409	MN215892.1		Herpesviridae	Alphaherpesvirinae	Varicellovirus	Suid alphaherpesvirus 1
1834471172	MK806387.1		Herpesviridae	Alphaherpesvirinae	Varicellovirus	Suid alphaherpesvirus 1
1839357457	MK855052.1		Herpesviridae	Alphaherpesvirinae	Simplexvirus	Human alphaherpesvirus 2
1867191169	MN518177.1		Herpesviridae	Alphaherpesvirinae	Iltovirus	Gallid alphaherpesvirus 1
1867191416	MN784692.1		Herpesviridae	Alphaherpesvirinae	Iltovirus	Gallid alphaherpesvirus 1
1867191494	MN792995.1		Herpesviridae	Alphaherpesvirinae	Iltovirus	Gallid alphaherpesvirus 1
1868368780	EU579859.2		Herpesviridae	Betaherpesvirinae	Muromegalovirus	Murid betaherpesvirus 1
1868371316	MT150583.1		Herpesviridae	Alphaherpesvirinae	Varicellovirus	Suid alphaherpesvirus 1
1868371386	MT157263.1		Herpesviridae	Alphaherpesvirinae	Varicellovirus	Suid alphaherpesvirus 1
1882316168	MT468549.1		Herpesviridae	Alphaherpesvirinae	Varicellovirus	Suid alphaherpesvirus 1
1882316242	MT468550.1		Herpesviridae	Alphaherpesvirinae	Varicellovirus	Suid alphaherpesvirus 1
1894024649	LC573550.1		Herpesviridae	Gammaherpesvirinae	Lymphocryptovirus	Human gammaherpesvirus 4
1894024735	LC573551.1		Herpesviridae	Gammaherpesvirinae	Lymphocryptovirus	Human gammaherpesvirus 4
1894024821	LC573552.1		Herpesviridae	Gammaherpesvirinae	Lymphocryptovirus	Human gammaherpesvirus 4
1894024907	LC573553.1		Herpesviridae	Gammaherpesvirinae	Lymphocryptovirus	Human gammaherpesvirus 4
1894024993	LC573554.1		Herpesviridae	Gammaherpesvirinae	Lymphocryptovirus	Human gammaherpesvirus 4
1894025079	LC573555.1		Herpesviridae	Gammaherpesvirinae	Lymphocryptovirus	Human gammaherpesvirus 4
1894025165	LC573556.1		Herpesviridae	Gammaherpesvirinae	Lymphocryptovirus	Human gammaherpesvirus 4
1905382421	MT894141.1		Herpesviridae	Betaherpesvirinae	Cytomegalovirus	Human betaherpesvirus 5
1910321205	MT900475.1		Herpesviridae	Alphaherpesvirinae	Simplexvirus	Macropodid alphaherpesvirus 2
1917124770	LC589272.1		Herpesviridae	Alphaherpesvirinae	Mardivirus	Gallid alphaherpesvirus 2
1917353363	MN518864.1		Herpesviridae	Alphaherpesvirinae	Mardivirus	Anatid alphaherpesvirus 1
1934797960	MT949535.1		Herpesviridae	Alphaherpesvirinae	Varicellovirus	Suid alphaherpesvirus 1
1934798025	MT949536.1		Herpesviridae	Alphaherpesvirinae	Varicellovirus	Suid alphaherpesvirus 1
1934798093	MT949537.1		Herpesviridae	Alphaherpesvirinae	Varicellovirus	Suid alphaherpesvirus 1
1936969325	MW197154.1		Herpesviridae	Betaherpesvirinae	Cytomegalovirus	Human betaherpesvirus 5
1936969687	MW197156.1		Herpesviridae	Betaherpesvirinae	Cytomegalovirus	Human betaherpesvirus 5
1936969873	MW197157.1		Herpesviridae	Betaherpesvirinae	Cytomegalovirus	Human betaherpesvirus 5
1938964072	MT063054.1		Herpesviridae	Alphaherpesvirinae	Varicellovirus	Equid alphaherpesvirus 1
58678	X69757.1		Potyviridae	Unclassified	Bymovirus	Barley yellow mosaic virus
253297	S42280.1		Potyviridae	Unclassified	Potyvirus	Soybean mosaic virus
258106	S46722.1		Potyviridae	Unclassified	Potyvirus	Papaya ringspot virus
294313	M92280.1		Potyviridae	Unclassified	Potyvirus	Plum pox virus
335201	M15239.1		Potyviridae	Unclassified	Potyvirus	Tobacco etch virus
441193	D00441.1		Potyviridae	Unclassified	Potyvirus	Potato virus Y
492885	A08776.1		Potyviridae	Unclassified	Potyvirus	Potato virus Y
531731	X81083.1		Potyviridae	Unclassified	Potyvirus	Plum pox virus
671613	Z21670.1		Potyviridae	Unclassified	Potyvirus	Potato virus A
975216	X89997.1		Potyviridae	Unclassified	Potyvirus	Pea seed-borne mosaic virus
1054944	U38621.1		Potyviridae	Unclassified	Potyvirus	Tobacco vein mottling virus
1335723	U05771.1		Potyviridae	Unclassified	Potyvirus	Bean common mosaic virus
1339795	L49381.1		Potyviridae	Unclassified	Bymovirus	Barley mild mosaic virus
1430929	X97895.1		Potyviridae	Unclassified	Potyvirus	Potato virus Y
1743375	X16415.1		Potyviridae	Unclassified	Potyvirus	Plum pox virus
1771470	X97251.1		Potyviridae	Unclassified	Potyvirus	Papaya ringspot virus
1906387	U09509.1		Potyviridae	Unclassified	Potyvirus	Potato virus Y
2661744	Y10974.1		Potyviridae	Unclassified	Bymovirus	Barley mild mosaic virus
3282653	AF035818.1		Potyviridae	Unclassified	Rymovirus	Ryegrass mosaic virus
5019291	AJ242725.1		Potyviridae	Unclassified	Bymovirus	Barley mild mosaic virus
5650729	AJ243957.1		Potyviridae	Unclassified	Potyvirus	Plum pox virus
6066610	AJ131400.1		Potyviridae	Unclassified	Potyvirus	Potato virus A
6066612	AJ131401.1		Potyviridae	Unclassified	Potyvirus	Potato virus A
6066614	AJ131402.1		Potyviridae	Unclassified	Potyvirus	Potato virus A
6066616	AJ131403.1		Potyviridae	Unclassified	Potyvirus	Potato virus A
6272287	AJ131981.1		Potyviridae	Unclassified	Bymovirus	Wheat yellow mosaic virus
7414434	AJ252242.1		Potyviridae	Unclassified	Potyvirus	Pea seed-borne mosaic virus
9626508	NC_001445.1		Potyviridae	Unclassified	Potyvirus	Plum pox virus
9627034	NC_001517.1		Potyviridae	Unclassified	Potyvirus	Pepper mottle virus
9628429	NC_001671.1		Potyviridae	Unclassified	Potyvirus	Pea seed-borne mosaic virus
9629179	NC_001768.1		Potyviridae	Unclassified	Potyvirus	Tobacco vein mottling virus
9629496	NC_001814.1		Potyviridae	Unclassified	Rymovirus	Ryegrass mosaic virus
9629730	NC_001841.1		Potyviridae	Unclassified	Potyvirus	Sweet potato feathery mottle virus
9630315	NC_001886.1		Potyviridae	Unclassified	Tritimovirus	Wheat streak mosaic virus
9633628	NC_000947.1		Potyviridae	Unclassified	Potyvirus	Japanese yam mosaic virus
9635438	NC_002350.1		Potyviridae	Unclassified	Bymovirus	Wheat yellow mosaic virus
9790340	NC_001555.1		Potyviridae	Unclassified	Potyvirus	Tobacco etch virus
9864420	X97704.2		Potyviridae	Unclassified	Potyvirus	Lettuce mosaic virus
11066853	AF285169.1		Potyviridae	Unclassified	Tritimovirus	Wheat streak mosaic virus
11066855	AF285170.1		Potyviridae	Unclassified	Tritimovirus	Wheat streak mosaic virus
11072108	NC_002600.1		Potyviridae	Unclassified	Potyvirus	Peanut mottle virus
12018225	NC_002634.1		Potyviridae	Unclassified	Potyvirus	Soybean mosaic virus
14581404	AY010722.1		Potyviridae	Unclassified	Potyvirus	Papaya ringspot virus
15055163	AF394601.1		Potyviridae	Unclassified	Potyvirus	Turnip mosaic virus
15055165	AF394602.1		Potyviridae	Unclassified	Potyvirus	Turnip mosaic virus
15808065	NC_002990.1		Potyviridae	Unclassified	Bymovirus	Barley yellow mosaic virus
17059637	NC_003224.1		Potyviridae	Unclassified	Potyvirus	Zucchini yellow mosaic virus
17981491	AF454454.1		Potyviridae	Unclassified	Tritimovirus	Wheat streak mosaic virus
17981493	AF454455.1		Potyviridae	Unclassified	Tritimovirus	Wheat streak mosaic virus
18490052	NC_003377.1		Potyviridae	Unclassified	Potyvirus	Maize dwarf mosaic virus
18621101	AJ312438.1		Potyviridae	Unclassified	Potyvirus	Bean common mosaic virus
18621202	AJ310198.1		Potyviridae	Unclassified	Potyvirus	Sorghum mosaic virus
18652414	NC_003398.1		Potyviridae	Unclassified	Potyvirus	Sugarcane mosaic virus
18652416	NC_003399.1		Potyviridae	Unclassified	Potyvirus	Scallion mosaic virus
18677787	NC_003397.1		Potyviridae	Unclassified	Potyvirus	Bean common mosaic virus
19749338	NC_003483.1		Potyviridae	Unclassified	Bymovirus	Barley mild mosaic virus
19881394	NC_003492.1		Potyviridae	Unclassified	Potyvirus	Bean yellow mosaic virus
20070095	NC_003501.1		Potyviridae	Unclassified	Tritimovirus	Brome streak mosaic virus
20087054	NC_003537.1		Potyviridae	Unclassified	Potyvirus	Dasheen mosaic virus
20153339	NC_003605.1		Potyviridae	Unclassified	Potyvirus	Lettuce mosaic virus
20153407	NC_003606.1		Potyviridae	Unclassified	Potyvirus	Johnsongrass mosaic virus
20270985	AF494510.1		Potyviridae	Unclassified	Potyvirus	Sugarcane mosaic virus
20428636	NC_003742.1		Potyviridae	Unclassified	Potyvirus	Cocksfoot streak virus
20522132	NC_003797.1		Potyviridae	Unclassified	Ipomovirus	Sweet potato mild mottle virus
21427633	NC_004013.1		Potyviridae	Unclassified	Potyvirus	Cowpea aphid-borne mosaic virus
21427635	NC_004011.1		Potyviridae	Unclassified	Potyvirus	Leek yellow stripe virus
21427654	NC_004016.1		Potyviridae	Unclassified	Bymovirus	Oat mosaic virus
21431571	NC_004010.1		Potyviridae	Unclassified	Potyvirus	Potato virus V
21449930	NC_004035.1		Potyviridae	Unclassified	Potyvirus	Sorghum mosaic virus
21553928	NC_004047.1		Potyviridae	Unclassified	Potyvirus	Bean common mosaic necrosis virus
21632589	AY042184.1		Potyviridae	Unclassified	Potyvirus	Sugarcane mosaic virus
21667468	AF501591.1		Potyviridae	Unclassified	Potyvirus	Pepper mottle virus
22532505	AY090660.1		Potyviridae	Unclassified	Potyvirus	Turnip mosaic virus
23680941	AY027810.2		Potyviridae	Unclassified	Potyvirus	Papaya ringspot virus
24415606	AY149118.1		Potyviridae	Unclassified	Potyvirus	Sugarcane mosaic virus
25140980	NC_004426.1		Potyviridae	Unclassified	Potyvirus	Wild potato mosaic virus
27371967	AY166866.1		Potyviridae	Unclassified	Potyvirus	Potato virus Y
27371969	AY166867.1		Potyviridae	Unclassified	Potyvirus	Potato virus Y
27519886	U57358.2		Potyviridae	Unclassified	Potyvirus	Sorghum mosaic virus
27542791	AY162218.1		Potyviridae	Unclassified	Potyvirus	Papaya ringspot virus
27877110	AB100442.1		Potyviridae	Unclassified	Potyvirus	Soybean mosaic virus
28193444	AJ306288.1		Potyviridae	Unclassified	Potyvirus	Lettuce mosaic virus
28273147	AF401295.1		Potyviridae	Unclassified	Potyvirus	Plum pox virus
28492878	NC_004573.1		Potyviridae	Unclassified	Potyvirus	Peru tomato mosaic virus
29372735	AJ310200.1		Potyviridae	Unclassified	Potyvirus	Soybean mosaic virus
29469899	AY231130.1		Potyviridae	Unclassified	Potyvirus	Papaya ringspot virus
30146781	NC_004752.1		Potyviridae	Unclassified	Potyvirus	Yam mosaic virus
32265055	AY216010.1		Potyviridae	Unclassified	Potyvirus	Soybean mosaic virus
32452358	AJ312439.1		Potyviridae	Unclassified	Potyvirus	Soybean mosaic virus
32490546	NC_005029.1		Potyviridae	Unclassified	Potyvirus	Onion yellow dwarf virus
32490548	NC_005028.1		Potyviridae	Unclassified	Potyvirus	Papaya leaf distortion mosaic virus
33235542	AB088221.1		Potyviridae	Unclassified	Potyvirus	Papaya leaf distortion mosaic virus
33331043	AF536942.1		Potyviridae	Unclassified	Bymovirus	Barley mild mosaic virus
33331075	AF536958.1		Potyviridae	Unclassified	Bymovirus	Barley yellow mosaic virus
33391220	AY278998.1		Potyviridae	Unclassified	Potyvirus	Zucchini yellow mosaic virus
33391222	AY278999.1		Potyviridae	Unclassified	Potyvirus	Zucchini yellow mosaic virus
33504661	AY227024.1		Potyviridae	Unclassified	Potyvirus	Turnip mosaic virus
34304610	AY294044.1		Potyviridae	Unclassified	Potyvirus	Soybean mosaic virus
34304612	AY294045.1		Potyviridae	Unclassified	Potyvirus	Soybean mosaic virus
37651479	NC_005136.1		Potyviridae	Unclassified	Tritimovirus	Oat necrotic mottle virus
37778797	AY188994.1		Potyviridae	Unclassified	Potyvirus	Zucchini yellow mosaic virus
37780263	AY192568.1		Potyviridae	Unclassified	Potyvirus	Bean yellow mosaic virus
39163614	NC_005288.1		Potyviridae	Unclassified	Potyvirus	Lily mottle virus
40254027	NC_005304.1		Potyviridae	Unclassified	Potyvirus	Beet mosaic virus
45004654	NC_005778.1		Potyviridae	Unclassified	Potyvirus	Chilli veinal mottle virus
45774601	AY569692.1		Potyviridae	Unclassified	Potyvirus	Sugarcane mosaic virus
46318074	AY575773.1		Potyviridae	Unclassified	Potyvirus	Bean common mosaic virus
48843530	NC_005903.1		Potyviridae	Unclassified	Rymovirus	Agropyron mosaic virus
48843532	NC_005904.1		Potyviridae	Unclassified	Rymovirus	Hordeum mosaic virus
49659680	AY028309.2		Potyviridae	Unclassified	Potyvirus	Plum pox virus
51949945	NC_006262.1		Potyviridae	Unclassified	Potyvirus	Watermelon mosaic virus
53850821	AY745491.1		Potyviridae	Unclassified	Potyvirus	Potato virus Y
55771251	AB194785.1		Potyviridae	Unclassified	Potyvirus	Turnip mosaic virus
56407093	NC_002509.2		Potyviridae	Unclassified	Potyvirus	Turnip mosaic virus
56462531	AF237963.2		Potyviridae	Unclassified	Potyvirus	Potato virus Y
56961690	AF530055.2		Potyviridae	Unclassified	Potyvirus	Turnip mosaic virus
56961705	AY134473.2		Potyviridae	Unclassified	Potyvirus	Turnip mosaic virus
58613914	AY884983.1		Potyviridae	Unclassified	Potyvirus	Potato virus Y
58613916	AY884984.1		Potyviridae	Unclassified	Potyvirus	Potato virus Y
62326965	NC_006941.1		Potyviridae	Unclassified	Ipomovirus	Cucumber vein yellowing virus
62766782	AY912055.1		Potyviridae	Unclassified	Potyvirus	Plum pox virus
62766784	AY912056.1		Potyviridae	Unclassified	Potyvirus	Plum pox virus
62766786	AY912057.1		Potyviridae	Unclassified	Potyvirus	Plum pox virus
62766788	AY912058.1		Potyviridae	Unclassified	Potyvirus	Plum pox virus
63029786	AY953261.1		Potyviridae	Unclassified	Potyvirus	Plum pox virus
63029788	AY953262.1		Potyviridae	Unclassified	Potyvirus	Plum pox virus
68299603	NC_007147.1		Potyviridae	Unclassified	Potyvirus	Pennisetum mosaic virus
68989216	NC_007180.1		Potyviridae	Unclassified	Potyvirus	Thunberg fritillary mosaic virus
70907508	AM048875.1		Potyviridae	Unclassified	Potyvirus	Lily mottle virus
71647082	NC_007216.1		Potyviridae	Unclassified	Potyvirus	Wisteria vein mosaic virus
73621258	DQ124239.1		Potyviridae	Unclassified	Potyvirus	Zucchini yellow mosaic virus
76803354	NC_007433.1		Potyviridae	Unclassified	Potyvirus	Shallot yellow stripe virus
84993539	AB188115.1		Potyviridae	Unclassified	Potyvirus	Zucchini yellow mosaic virus
85677473	NC_007728.1		Potyviridae	Unclassified	Potyvirus	East Asian Passiflora virus
85690823	DQ340769.1		Potyviridae	Unclassified	Potyvirus	Papaya ringspot virus
85690825	DQ340770.1		Potyviridae	Unclassified	Potyvirus	Papaya ringspot virus
85690827	DQ340771.1		Potyviridae	Unclassified	Potyvirus	Papaya ringspot virus
87130663	DQ374152.1		Potyviridae	Unclassified	Potyvirus	Papaya ringspot virus
87130665	DQ374153.1		Potyviridae	Unclassified	Potyvirus	Papaya ringspot virus
88954063	DQ399708.1		Potyviridae	Unclassified	Potyvirus	Watermelon mosaic virus
89143150	AM157175.1		Potyviridae	Unclassified	Potyvirus	Plum pox virus
89271545	AJ885005.1		Potyviridae	Unclassified	Potyvirus	Thunberg fritillary mosaic virus
90093251	NC_007913.1		Potyviridae	Unclassified	Potyvirus	Konjac mosaic virus
90102165	DQ431465.1		Potyviridae	Unclassified	Potyvirus	Plum pox virus
90968453	AJ889866.1		Potyviridae	Unclassified	Potyvirus	Potato virus Y
90968455	AJ889867.1		Potyviridae	Unclassified	Potyvirus	Potato virus Y
90968457	AJ889868.1		Potyviridae	Unclassified	Potyvirus	Potato virus Y
93009028	DQ465243.1		Potyviridae	Unclassified	Potyvirus	Plum pox virus
95102043	AB126033.1		Potyviridae	Unclassified	Potyvirus	Pepper mottle virus
96980660	NC_008028.1		Potyviridae	Unclassified	Potyvirus	Daphne mosaic virus
101918494	AB218280.1		Potyviridae	Unclassified	Potyvirus	Watermelon mosaic virus
108756555	DQ631638.1		Potyviridae	Unclassified	Potyvirus	Pepper mottle virus
109638255	AB079886.1		Potyviridae	Unclassified	Potyvirus	Bean yellow mosaic virus
109689219	AB219833.1		Potyviridae	Unclassified	Potyvirus	Onion yellow dwarf virus
109689221	AB219834.1		Potyviridae	Unclassified	Potyvirus	Onion yellow dwarf virus
109706890	DQ648591.1		Potyviridae	Unclassified	Potyvirus	Turnip mosaic virus
109706892	DQ648592.1		Potyviridae	Unclassified	Potyvirus	Turnip mosaic virus
110227028	DQ666332.1		Potyviridae	Unclassified	Potyvirus	Bean common mosaic virus
110535232	DQ674263.1		Potyviridae	Unclassified	Potyvirus	Beet mosaic virus
110535245	DQ674264.1		Potyviridae	Unclassified	Potyvirus	Beet mosaic virus
111550238	DQ821939.1		Potyviridae	Unclassified	Potyvirus	Basella rugose mosaic virus
113367111	DQ851494.1		Potyviridae	Unclassified	Potyvirus	Basella rugose mosaic virus
115357968	NC_008393.1		Potyviridae	Unclassified	Potyvirus	Pepper severe mosaic virus
115511188	DQ977725.1		Potyviridae	Unclassified	Potyvirus	Pennisetum mosaic virus
115606139	DQ986288.1		Potyviridae	Unclassified	Potyvirus	Tobacco etch virus
116109588	EF017707.1		Potyviridae	Unclassified	Potyvirus	Papaya ringspot virus
116664522	EF026074.1		Potyviridae	Unclassified	Potyvirus	Potato virus Y
117413398	NC_008558.1		Potyviridae	Unclassified	Brambyvirus	Blackberry virus Y
118566318	EF062582.1		Potyviridae	Unclassified	Potyvirus	Zucchini yellow mosaic virus
121615481	EF183499.1		Potyviridae	Unclassified	Potyvirus	Papaya ringspot virus
124249189	NC_008824.1		Potyviridae	Unclassified	Potyvirus	Narcissus degeneration virus
124507406	EF374098.1		Potyviridae	Unclassified	Potyvirus	Turnip mosaic virus
125628801	AM113988.1		Potyviridae	Unclassified	Potyvirus	Potato virus Y
148250127	EF558545.1		Potyviridae	Unclassified	Potyvirus	Potato virus Y
156447513	NC_009745.1		Potyviridae	Unclassified	Potyvirus	Banana bract mosaic virus
156447515	NC_009741.1		Potyviridae	Unclassified	Potyvirus	Basella rugose mosaic virus
156447517	NC_009742.1		Potyviridae	Unclassified	Potyvirus	Telosma mosaic virus
156447521	NC_009744.1		Potyviridae	Unclassified	Potyvirus	Wild tomato mosaic virus
157088314	EU119422.1		Potyviridae	Unclassified	Potyvirus	Cocksfoot streak virus
157265283	NC_009805.1		Potyviridae	Unclassified	Tritimovirus	Wheat eqlid mosaic virus
157399685	EU126128.1		Potyviridae	Unclassified	Potyvirus	Papaya ringspot virus
157419767	EU117116.1		Potyviridae	Unclassified	Potyvirus	Plum pox virus
157679488	AB185833.2		Potyviridae	Unclassified	Potyvirus	Potato virus Y
158347632	EU182576.1		Potyviridae	Unclassified	Potyvirus	Potato virus Y
159032828	EU091075.1		Potyviridae	Unclassified	Potyvirus	Sugarcane mosaic virus
159131955	EU233272.1		Potyviridae	Unclassified	Potyvirus	Papaya leaf distortion mosaic virus
160700528	NC_009994.1		Potyviridae	Unclassified	Potyvirus	Tobacco vein banding mosaic virus
160700540	NC_009995.1		Potyviridae	Unclassified	Potyvirus	Moroccan watermelon mosaic virus
161168458	AB369277.1		Potyviridae	Unclassified	Potyvirus	Papaya ringspot virus
161168460	AB369278.1		Potyviridae	Unclassified	Potyvirus	Watermelon mosaic virus
161168462	AB369279.1		Potyviridae	Unclassified	Potyvirus	Zucchini yellow mosaic virus
163930863	AB373203.1		Potyviridae	Unclassified	Potyvirus	Bean yellow mosaic virus
164510722	AJ972878.1		Potyviridae	Unclassified	Potyvirus	Chilli veinal mottle virus
166239732	EU250210.1		Potyviridae	Unclassified	Potyvirus	Bidens mottle virus
166239738	EU250213.1		Potyviridae	Unclassified	Potyvirus	Bidens mottle virus
166239740	EU250214.1		Potyviridae	Unclassified	Potyvirus	Bidens mottle virus
168997615	EU475877.1		Potyviridae	Unclassified	Potyvirus	Papaya ringspot virus
170778501	NC_010521.1		Potyviridae	Unclassified	Ipomovirus	Squash vein yellowing virus
186892492	EU482153.1		Potyviridae	Unclassified	Potyvirus	Potato virus Y
189009876	NC_010735.1		Potyviridae	Unclassified	Potyvirus	Verbena virus Y
189009878	NC_010736.1		Potyviridae	Unclassified	Potyvirus	Algerian watermelon mosaic virus
189187421	EU563512.1		Potyviridae	Unclassified	Potyvirus	Potato virus Y
190336494	NC_010954.1		Potyviridae	Unclassified	Potyvirus	Fritillary virus Y
190612600	EU586121.1		Potyviridae	Unclassified	Potyvirus	Pepper mottle virus
190612602	EU586122.1		Potyviridae	Unclassified	Potyvirus	Pepper mottle virus
190612604	EU586123.1		Potyviridae	Unclassified	Potyvirus	Pepper mottle virus
190612606	EU586124.1		Potyviridae	Unclassified	Potyvirus	Pepper mottle virus
190612608	EU586125.1		Potyviridae	Unclassified	Potyvirus	Pepper mottle virus
190612610	EU586126.1		Potyviridae	Unclassified	Potyvirus	Pepper mottle virus
190612612	EU586127.1		Potyviridae	Unclassified	Potyvirus	Pepper mottle virus
190612614	EU586128.1		Potyviridae	Unclassified	Potyvirus	Pepper mottle virus
190612616	EU586129.1		Potyviridae	Unclassified	Potyvirus	Pepper mottle virus
190612620	EU586131.1		Potyviridae	Unclassified	Potyvirus	Pepper mottle virus
190612622	EU586132.1		Potyviridae	Unclassified	Potyvirus	Pepper mottle virus
190612624	EU586133.1		Potyviridae	Unclassified	Potyvirus	Pepper mottle virus
190612626	EU586134.1		Potyviridae	Unclassified	Potyvirus	Pepper mottle virus
190887193	EU761198.1		Potyviridae	Unclassified	Potyvirus	Bean common mosaic virus
194399680	EU660578.1		Potyviridae	Unclassified	Potyvirus	Watermelon mosaic virus
194399682	EU660579.1		Potyviridae	Unclassified	Potyvirus	Watermelon mosaic virus
194399684	EU660580.1		Potyviridae	Unclassified	Potyvirus	Watermelon mosaic virus
194399686	EU660581.1		Potyviridae	Unclassified	Potyvirus	Watermelon mosaic virus
194399688	EU660582.1		Potyviridae	Unclassified	Potyvirus	Watermelon mosaic virus
194399690	EU660583.1		Potyviridae	Unclassified	Potyvirus	Watermelon mosaic virus
194399692	EU660584.1		Potyviridae	Unclassified	Potyvirus	Watermelon mosaic virus
194399694	EU660585.1		Potyviridae	Unclassified	Potyvirus	Watermelon mosaic virus
194399696	EU660586.1		Potyviridae	Unclassified	Potyvirus	Watermelon mosaic virus
194399698	EU660587.1		Potyviridae	Unclassified	Potyvirus	Watermelon mosaic virus
194399700	EU660588.1		Potyviridae	Unclassified	Potyvirus	Watermelon mosaic virus
194399702	EU660589.1		Potyviridae	Unclassified	Potyvirus	Watermelon mosaic virus
194399704	EU660590.1		Potyviridae	Unclassified	Potyvirus	Watermelon mosaic virus
195975850	EU882728.1		Potyviridae	Unclassified	Potyvirus	Papaya ringspot virus
197927064	AB430765.1		Potyviridae	Unclassified	Bymovirus	Barley yellow mosaic virus
197927068	AB430767.1		Potyviridae	Unclassified	Bymovirus	Barley yellow mosaic virus
197927072	AB430769.1		Potyviridae	Unclassified	Bymovirus	Barley yellow mosaic virus
202078737	EU871724.1		Potyviridae	Unclassified	Potyvirus	Soybean mosaic virus
206575175	EU734432.1		Potyviridae	Unclassified	Potyvirus	Tobacco vein banding mosaic virus
206575177	EU734433.1		Potyviridae	Unclassified	Potyvirus	Turnip mosaic virus
206575179	EU734434.1		Potyviridae	Unclassified	Potyvirus	Turnip mosaic virus
209395183	FJ214726.1		Potyviridae	Unclassified	Potyvirus	Potato virus Y
212499141	NC_011541.1		Potyviridae	Unclassified	Potyvirus	Narcissus yellow stripe virus
212525937	NC_011560.1		Potyviridae	Unclassified	Potyvirus	Zantedeschia mild mosaic virus
216409654	AB362512.1		Potyviridae	Unclassified	Potyvirus	Turnip mosaic virus
216409656	AB362513.1		Potyviridae	Unclassified	Potyvirus	Turnip mosaic virus
218564007	EU914917.1		Potyviridae	Unclassified	Tritimovirus	Wheat streak mosaic virus
218564009	EU914918.1		Potyviridae	Unclassified	Tritimovirus	Wheat streak mosaic virus
218664786	FJ492961.1		Potyviridae	Unclassified	Potyvirus	Bean yellow mosaic virus
221048141	NC_011918.1		Potyviridae	Unclassified	Potyvirus	Pepper veinal mottle virus
222354830	FJ039520.1		Potyviridae	Unclassified	Ipomovirus	Ugandan cassava brown streak virus
223666246	AF511614.2		Potyviridae	Unclassified	Tritimovirus	Wheat streak mosaic virus
223666248	AF511615.2		Potyviridae	Unclassified	Tritimovirus	Wheat streak mosaic virus
223666250	AF511618.2		Potyviridae	Unclassified	Tritimovirus	Wheat streak mosaic virus
223666252	AF511619.2		Potyviridae	Unclassified	Tritimovirus	Wheat streak mosaic virus
223666254	AF511630.2		Potyviridae	Unclassified	Tritimovirus	Wheat streak mosaic virus
223666256	AF511643.2		Potyviridae	Unclassified	Tritimovirus	Wheat streak mosaic virus
223886854	FJ155666.1		Potyviridae	Unclassified	Potyvirus	Sweet potato feathery mottle virus
224593245	FJ376388.1		Potyviridae	Unclassified	Potyvirus	Soybean mosaic virus
226525453	FJ807700.1		Potyviridae	Unclassified	Potyvirus	Soybean mosaic virus
227433942	FJ361764.1		Potyviridae	Unclassified	Bymovirus	Wheat yellow mosaic virus
227433944	FJ361765.1		Potyviridae	Unclassified	Bymovirus	Wheat yellow mosaic virus
227433946	FJ361766.1		Potyviridae	Unclassified	Bymovirus	Wheat yellow mosaic virus
239828769	NC_012799.1		Potyviridae	Unclassified	Poacevirus	Triticum mosaic virus
242276192	GQ200836.1		Potyviridae	Unclassified	Potyvirus	Potato virus Y
254029399	FJ669487.1		Potyviridae	Unclassified	Poacevirus	Triticum mosaic virus
254679812	FJ548849.1		Potyviridae	Unclassified	Potyvirus	Soybean mosaic virus
254680856	GQ329864.1		Potyviridae	Unclassified	Ipomovirus	Cassava brown streak virus
255705107	FN434436.1		Potyviridae	Unclassified	Ipomovirus	Cassava brown streak virus
255705109	FN434437.1		Potyviridae	Unclassified	Ipomovirus	Cassava brown streak virus
256016770	FN434109.1		Potyviridae	Unclassified	Ipomovirus	Ugandan cassava brown streak virus
256587822	FJ640954.1		Potyviridae	Unclassified	Potyvirus	Soybean mosaic virus
256587824	FJ640955.1		Potyviridae	Unclassified	Potyvirus	Soybean mosaic virus
256587826	FJ640956.1		Potyviridae	Unclassified	Potyvirus	Soybean mosaic virus
256587828	FJ640957.1		Potyviridae	Unclassified	Potyvirus	Soybean mosaic virus
256587830	FJ640958.1		Potyviridae	Unclassified	Potyvirus	Soybean mosaic virus
256587832	FJ640959.1		Potyviridae	Unclassified	Potyvirus	Soybean mosaic virus
256587834	FJ640960.1		Potyviridae	Unclassified	Potyvirus	Soybean mosaic virus
256587836	FJ640961.1		Potyviridae	Unclassified	Potyvirus	Soybean mosaic virus
256587838	FJ640962.1		Potyviridae	Unclassified	Potyvirus	Soybean mosaic virus
256587840	FJ640963.1		Potyviridae	Unclassified	Potyvirus	Soybean mosaic virus
256587842	FJ640964.1		Potyviridae	Unclassified	Potyvirus	Soybean mosaic virus
256587844	FJ640965.1		Potyviridae	Unclassified	Potyvirus	Soybean mosaic virus
256587848	FJ640967.1		Potyviridae	Unclassified	Potyvirus	Soybean mosaic virus
256587852	FJ640969.1		Potyviridae	Unclassified	Potyvirus	Soybean mosaic virus
256587854	FJ640970.1		Potyviridae	Unclassified	Potyvirus	Soybean mosaic virus
256587856	FJ640971.1		Potyviridae	Unclassified	Potyvirus	Soybean mosaic virus
256587860	FJ640973.1		Potyviridae	Unclassified	Potyvirus	Soybean mosaic virus
256587868	FJ640977.1		Potyviridae	Unclassified	Potyvirus	Soybean mosaic virus
256587870	FJ640978.1		Potyviridae	Unclassified	Potyvirus	Soybean mosaic virus
256587872	FJ640979.1		Potyviridae	Unclassified	Potyvirus	Soybean mosaic virus
256587874	FJ640980.1		Potyviridae	Unclassified	Potyvirus	Soybean mosaic virus
256587876	FJ640981.1		Potyviridae	Unclassified	Potyvirus	Soybean mosaic virus
257122583	FJ643477.1		Potyviridae	Unclassified	Potyvirus	Potato virus Y
257122585	FJ643478.1		Potyviridae	Unclassified	Potyvirus	Potato virus Y
259120449	NC_013261.1		Potyviridae	Unclassified	Potyvirus	Canna yellow streak virus
260875739	GQ981316.1		Potyviridae	Unclassified	Potyvirus	Chilli veinal mottle virus
261872238	GU015011.1		Potyviridae	Unclassified	Potyvirus	Soybean mosaic virus
267844792	AB500948.1		Potyviridae	Unclassified	Bymovirus	Barley yellow mosaic virus
268628057	FJ823122.1		Potyviridae	Unclassified	Potyvirus	Watermelon mosaic virus
281199999	GU144321.1		Potyviridae	Unclassified	Potyvirus	Potato virus A
283468542	AM909717.1		Potyviridae	Unclassified	Potyvirus	Chilli veinal mottle virus
284809054	EF470242.2		Potyviridae	Unclassified	Potyvirus	Tobacco etch virus
288887152	GU214748.1		Potyviridae	Unclassified	Potyvirus	Freesia mosaic virus
289467472	GU440578.1		Potyviridae	Unclassified	Potyvirus	Lily mottle virus
291002271	GQ219793.1		Potyviridae	Unclassified	Potyvirus	Bean common mosaic virus
292386083	GQ246187.1		Potyviridae	Unclassified	Poacevirus	Sugarcane streak mosaic virus
293329634	AB465608.1		Potyviridae	Unclassified	Potyvirus	Sweet potato feathery mottle virus
294718197	GU181200.1		Potyviridae	Unclassified	Potyvirus	Sunflower chlorotic mottle virus
294769530	GU461889.1		Potyviridae	Unclassified	Potyvirus	Plum pox virus
294769532	GU461890.1		Potyviridae	Unclassified	Potyvirus	Plum pox virus
294769534	GU474956.1		Potyviridae	Unclassified	Potyvirus	Plum pox virus
294795277	NC_014037.1		Potyviridae	Unclassified	Poacevirus	Sugarcane streak mosaic virus
294872884	NC_014038.1		Potyviridae	Unclassified	Potyvirus	Sunflower chlorotic mottle virus
295647310	GU474635.1		Potyviridae	Unclassified	Potyvirus	Sugarcane mosaic virus
295841629	AB439206.1		Potyviridae	Unclassified	Potyvirus	Sweet potato feathery mottle virus
295841631	AB509453.1		Potyviridae	Unclassified	Potyvirus	Sweet potato virus C
296531308	AB440238.1		Potyviridae	Unclassified	Potyvirus	Turnip mosaic virus
296531310	AB440239.1		Potyviridae	Unclassified	Potyvirus	Turnip mosaic virus
297593723	FJ617225.2		Potyviridae	Unclassified	Potyvirus	Pepper veinal mottle virus
298531304	NC_014252.1		Potyviridae	Unclassified	Potyvirus	Panax virus Y
300068806	AB570195.1		Potyviridae	Unclassified	Potyvirus	Lily mottle virus
301087111	HM590054.1		Potyviridae	Unclassified	Potyvirus	Soybean mosaic virus
301087113	HM590055.1		Potyviridae	Unclassified	Potyvirus	Soybean mosaic virus
301173441	NC_014325.1		Potyviridae	Unclassified	Potyvirus	Bidens mottle virus
301173451	NC_014327.1		Potyviridae	Unclassified	Potyvirus	Pepper yellow mosaic virus
307094819	HM991453.1		Potyviridae	Unclassified	Potyvirus	Potato virus Y
307094821	HM991454.1		Potyviridae	Unclassified	Potyvirus	Potato virus Y
307563838	NC_014536.1		Potyviridae	Unclassified	Potyvirus	Brugmansia suaveolens mottle virus
308097848	HM367076.1		Potyviridae	Unclassified	Potyvirus	Potato virus Y
308549669	HM222521.1		Potyviridae	Unclassified	Potyvirus	Lily mottle virus
310814148	GU170807.1		Potyviridae	Unclassified	Potyvirus	Chilli veinal mottle virus
310814150	GU170808.1		Potyviridae	Unclassified	Potyvirus	Chilli veinal mottle virus
313139317	NC_014742.1		Potyviridae	Unclassified	Potyvirus	Sweet potato virus C
313773659	HQ229993.1		Potyviridae	Unclassified	Potyvirus	Bean common mosaic necrosis virus
313773661	HQ229994.1		Potyviridae	Unclassified	Potyvirus	Bean common mosaic necrosis virus
313773662	HQ229995.1		Potyviridae	Unclassified	Potyvirus	Bean common mosaic necrosis virus
314998981	NC_014791.1		Potyviridae	Unclassified	Ipomovirus	Ugandan cassava brown streak virus
315419694	HQ396725.1		Potyviridae	Unclassified	Potyvirus	Soybean mosaic virus
316982647	AB545926.1		Potyviridae	Unclassified	Potyvirus	Plum pox virus
317411611	HQ446216.1		Potyviridae	Unclassified	Potyvirus	Turnip mosaic virus
318054196	NC_014905.1		Potyviridae	Unclassified	Potyvirus	Apium virus Y
319774833	NC_014898.1		Potyviridae	Unclassified	Potyvirus	Lupinus mosaic virus
326468182	JF273458.1		Potyviridae	Unclassified	Potyvirus	Watermelon mosaic virus
326468184	JF273459.1		Potyviridae	Unclassified	Potyvirus	Watermelon mosaic virus
326468188	JF273461.1		Potyviridae	Unclassified	Potyvirus	Watermelon mosaic virus
326468190	JF273462.1		Potyviridae	Unclassified	Potyvirus	Watermelon mosaic virus
326468194	JF273464.1		Potyviridae	Unclassified	Potyvirus	Watermelon mosaic virus
326468196	JF273465.1		Potyviridae	Unclassified	Potyvirus	Watermelon mosaic virus
326468200	JF273467.1		Potyviridae	Unclassified	Potyvirus	Watermelon mosaic virus
326468202	JF273468.1		Potyviridae	Unclassified	Potyvirus	Watermelon mosaic virus
326468204	JF273469.1		Potyviridae	Unclassified	Potyvirus	Watermelon mosaic virus
327537117	HQ384216.1		Potyviridae	Unclassified	Potyvirus	Watermelon mosaic virus
327554160	HQ161080.1		Potyviridae	Unclassified	Potyvirus	Hardenbergia mosaic virus
328686426	HQ880242.1		Potyviridae	Unclassified	Potyvirus	Cowpea aphid-borne mosaic virus
328686428	HQ880243.1		Potyviridae	Unclassified	Potyvirus	Cowpea aphid-borne mosaic virus
328926596	HQ396791.1		Potyviridae	Unclassified	Potyvirus	Tobacco vein banding mosaic virus
328926598	HQ396792.1		Potyviridae	Unclassified	Potyvirus	Tobacco vein banding mosaic virus
328926600	HQ396793.1		Potyviridae	Unclassified	Potyvirus	Tobacco vein banding mosaic virus
329763105	HQ424465.1		Potyviridae	Unclassified	Potyvirus	Papaya ringspot virus
330370504	HQ258894.1		Potyviridae	Unclassified	Potyvirus	Onion yellow dwarf virus
330370506	HQ258895.1		Potyviridae	Unclassified	Potyvirus	Leek yellow stripe virus
330370639	NC_015393.1		Potyviridae	Unclassified	Potyvirus	Celery mosaic virus
330857722	HM131454.1		Potyviridae	Unclassified	Potyvirus	Banana bract mosaic virus
332651383	HQ631374.1		Potyviridae	Unclassified	Potyvirus	Potato virus Y
332800958	FM883164.2		Potyviridae	Unclassified	Potyvirus	Maize dwarf mosaic virus
332800960	FM883211.2		Potyviridae	Unclassified	Potyvirus	Maize dwarf mosaic virus
335352402	NC_015394.2		Potyviridae	Unclassified	Potyvirus	Hardenbergia mosaic virus
340025612	HQ840517.1		Potyviridae	Unclassified	Potyvirus	Plum pox virus
340629655	JN021933.1		Potyviridae	Unclassified	Potyvirus	Sugarcane mosaic virus
340815945	JN083841.1		Potyviridae	Unclassified	Potyvirus	Potato virus Y
340815947	JN083842.1		Potyviridae	Unclassified	Potyvirus	Potato virus Y
348499963	JF833014.1		Potyviridae	Unclassified	Potyvirus	Soybean mosaic virus
348499965	JF833015.1		Potyviridae	Unclassified	Potyvirus	Soybean mosaic virus
349641625	NC_016044.1		Potyviridae	Unclassified	Potyvirus	Chilli ringspot virus
350643437	JF488064.1		Potyviridae	Unclassified	Poacevirus	Sugarcane streak mosaic virus
350643439	JF488065.1		Potyviridae	Unclassified	Poacevirus	Sugarcane streak mosaic virus
350643441	JF488066.1		Potyviridae	Unclassified	Poacevirus	Sugarcane streak mosaic virus
356700509	JN163911.1		Potyviridae	Unclassified	Poacevirus	Sugarcane streak mosaic virus
356707357	JF928458.1		Potyviridae	Unclassified	Potyvirus	Potato virus Y
358356468	NC_016159.1		Potyviridae	Unclassified	Potyvirus	Keunjorong mosaic virus
359391979	JF897996.1		Potyviridae	Unclassified	Ipomovirus	Squash vein yellowing virus
360040872	NC_016441.1		Potyviridae	Unclassified	Potyvirus	Yambean mosaic virus
364285301	HQ845735.1		Potyviridae	Unclassified	Potyvirus	Soybean mosaic virus
364285303	HQ845736.1		Potyviridae	Unclassified	Potyvirus	Soybean mosaic virus
365981155	JN127341.2		Potyviridae	Unclassified	Potyvirus	Lily mottle virus
378556106	JQ403608.1		Potyviridae	Unclassified	Potyvirus	Maize dwarf mosaic virus
378812704	JQ234922.1		Potyviridae	Unclassified	Potyvirus	Chilli ringspot virus
381282985	JQ280313.1		Potyviridae	Unclassified	Potyvirus	Maize dwarf mosaic virus
383101016	HE608963.1		Potyviridae	Unclassified	Potyvirus	Potato virus Y
383101018	HE608964.1		Potyviridae	Unclassified	Potyvirus	Potato virus Y
386306189	JF927750.1		Potyviridae	Unclassified	Potyvirus	Potato virus Y
386306191	JF927751.1		Potyviridae	Unclassified	Potyvirus	Potato virus Y
386306199	JF927755.1		Potyviridae	Unclassified	Potyvirus	Potato virus Y
386306209	JF927760.1		Potyviridae	Unclassified	Potyvirus	Potato virus Y
386306213	JF927762.1		Potyviridae	Unclassified	Potyvirus	Potato virus Y
386522667	NC_017824.1		Potyviridae	Unclassified	Potyvirus	Tomato necrotic stunt virus
387177814	JN613805.1		Potyviridae	Unclassified	Potyvirus	Sweet potato virus G
387281773	JQ794501.1		Potyviridae	Unclassified	Potyvirus	Plum pox virus
387600839	JQ395041.1		Potyviridae	Unclassified	Potyvirus	Narcissus degeneration virus
387600857	JQ723474.1		Potyviridae	Unclassified	Potyvirus	Hippeastrum mosaic virus
388240710	AB079888.1		Potyviridae	Unclassified	Potyvirus	Bean yellow mosaic virus
388250715	JN192405.1		Potyviridae	Unclassified	Potyvirus	Zucchini yellow mosaic virus
388250717	JN192406.1		Potyviridae	Unclassified	Potyvirus	Zucchini yellow mosaic virus
388250719	JN192407.1		Potyviridae	Unclassified	Potyvirus	Zucchini yellow mosaic virus
388250721	JN192408.1		Potyviridae	Unclassified	Potyvirus	Zucchini yellow mosaic virus
388250723	JN192409.1		Potyviridae	Unclassified	Potyvirus	Zucchini yellow mosaic virus
388250725	JN192410.1		Potyviridae	Unclassified	Potyvirus	Zucchini yellow mosaic virus
388250727	JN192411.1		Potyviridae	Unclassified	Potyvirus	Zucchini yellow mosaic virus
388250729	JN192412.1		Potyviridae	Unclassified	Potyvirus	Zucchini yellow mosaic virus
388250731	JN192413.1		Potyviridae	Unclassified	Potyvirus	Zucchini yellow mosaic virus
388250733	JN192414.1		Potyviridae	Unclassified	Potyvirus	Zucchini yellow mosaic virus
388250735	JN192415.1		Potyviridae	Unclassified	Potyvirus	Zucchini yellow mosaic virus
388250737	JN192416.1		Potyviridae	Unclassified	Potyvirus	Zucchini yellow mosaic virus
388250739	JN192417.1		Potyviridae	Unclassified	Potyvirus	Zucchini yellow mosaic virus
388250741	JN192418.1		Potyviridae	Unclassified	Potyvirus	Zucchini yellow mosaic virus
388250743	JN192419.1		Potyviridae	Unclassified	Potyvirus	Zucchini yellow mosaic virus
388250745	JN192420.1		Potyviridae	Unclassified	Potyvirus	Zucchini yellow mosaic virus
388250747	JN192421.1		Potyviridae	Unclassified	Potyvirus	Zucchini yellow mosaic virus
388250751	JN192423.1		Potyviridae	Unclassified	Potyvirus	Zucchini yellow mosaic virus
388250755	JN192425.1		Potyviridae	Unclassified	Potyvirus	Zucchini yellow mosaic virus
388250757	JN192426.1		Potyviridae	Unclassified	Potyvirus	Zucchini yellow mosaic virus
388250759	JN192427.1		Potyviridae	Unclassified	Potyvirus	Zucchini yellow mosaic virus
388250761	JN192428.1		Potyviridae	Unclassified	Potyvirus	Zucchini yellow mosaic virus
388250763	JQ716413.1		Potyviridae	Unclassified	Potyvirus	Zucchini yellow mosaic virus
388542373	JN183062.1		Potyviridae	Unclassified	Potyvirus	Zucchini yellow mosaic virus
388570521	NC_017970.1		Potyviridae	Unclassified	Potyvirus	Sweet potato virus 2
388570618	NC_017977.1		Potyviridae	Unclassified	Potyvirus	Cyrtanthus elatus virus A
392857454	JX013532.1		Potyviridae	Unclassified	Potyvirus	Plum pox virus
392993382	JN941985.1		Potyviridae	Unclassified	Poacevirus	Sugarcane streak mosaic virus
393248211	NC_018093.1		Potyviridae	Unclassified	Potyvirus	Sweet potato virus G
395805219	JQ971975.1		Potyviridae	Unclassified	Potyvirus	Potato virus Y
396587253	NC_018176.1		Potyviridae	Unclassified	Potyvirus	Arracacha mottle virus
397711621	JN621319.1		Potyviridae	Unclassified	Potyvirus	Tobacco vein banding mosaic virus
397711623	JN630468.1		Potyviridae	Unclassified	Potyvirus	Tobacco vein banding mosaic virus
397711625	JN630469.1		Potyviridae	Unclassified	Potyvirus	Tobacco vein banding mosaic virus
397711627	JN630470.1		Potyviridae	Unclassified	Potyvirus	Tobacco vein banding mosaic virus
397711629	JN630471.1		Potyviridae	Unclassified	Potyvirus	Tobacco vein banding mosaic virus
397711631	JN630472.1		Potyviridae	Unclassified	Potyvirus	Tobacco vein banding mosaic virus
397711633	JN630473.1		Potyviridae	Unclassified	Potyvirus	Tobacco vein banding mosaic virus
400071384	JQ609096.1		Potyviridae	Unclassified	Potyvirus	Pokeweed mosaic virus
401829579	NC_018455.1		Potyviridae	Unclassified	Macluravirus	Chinese yam necrotic mosaic virus
402216199	JX185303.1		Potyviridae	Unclassified	Potyvirus	Sugarcane mosaic virus
402216201	JX188385.1		Potyviridae	Unclassified	Potyvirus	Sugarcane mosaic virus
402536541	JN863232.1		Potyviridae	Unclassified	Potyvirus	Sunflower chlorotic mottle virus
402536543	JN863233.1		Potyviridae	Unclassified	Potyvirus	Sunflower chlorotic mottle virus
402695592	JX237862.1		Potyviridae	Unclassified	Potyvirus	Sugarcane mosaic virus
402695594	JX237863.1		Potyviridae	Unclassified	Potyvirus	Sugarcane mosaic virus
404184187	NC_018572.1		Potyviridae	Unclassified	Poacevirus	Caladenia virus A
406821736	JQ924285.1		Potyviridae	Unclassified	Potyvirus	Potato virus Y
406821738	JQ924286.1		Potyviridae	Unclassified	Potyvirus	Potato virus Y
406821740	JQ924287.1		Potyviridae	Unclassified	Potyvirus	Potato virus Y
406821742	JQ924288.1		Potyviridae	Unclassified	Potyvirus	Potato virus Y
407316674	JX416282.1		Potyviridae	Unclassified	Potyvirus	Papaya leaf distortion mosaic virus
407829952	JX433019.1		Potyviridae	Unclassified	Potyvirus	Onion yellow dwarf virus
407829955	JX433020.1		Potyviridae	Unclassified	Potyvirus	Onion yellow dwarf virus
408362871	JX448369.1		Potyviridae	Unclassified	Potyvirus	Papaya ringspot virus
408537408	JX489166.1		Potyviridae	Unclassified	Potyvirus	Sweet potato virus C
408905828	NC_018833.1		Potyviridae	Unclassified	Potyvirus	Zea mosaic virus
410065191	JX173278.1		Potyviridae	Unclassified	Potyvirus	Bean yellow mosaic virus
410131127	JQ807995.1		Potyviridae	Unclassified	Potyvirus	Ornithogalum mosaic virus
410131129	JQ807996.1		Potyviridae	Unclassified	Potyvirus	Ornithogalum mosaic virus
410428377	NC_019031.1		Potyviridae	Unclassified	Roymovirus	Rose yellow mosaic virus
410735731	JX424837.1		Potyviridae	Unclassified	Potyvirus	Potato virus Y
414089216	NC_019409.1		Potyviridae	Unclassified	Potyvirus	Ornithogalum mosaic virus
414089934	NC_019412.1		Potyviridae	Unclassified	Potyvirus	Yam mild mosaic virus
414090072	NC_019415.1		Potyviridae	Unclassified	Potyvirus	Blue squill virus A
425873557	JQ663997.1		Potyviridae	Unclassified	Potyvirus	Potato virus Y
425873559	JQ673517.1		Potyviridae	Unclassified	Potyvirus	Potato virus Y
426580887	NC_012698.2		Potyviridae	Unclassified	Ipomovirus	Cassava brown streak virus
440382952	NC_020072.1		Potyviridae	Unclassified	Potyvirus	Colombian datura virus
440924112	JQ911732.1		Potyviridae	Unclassified	Potyvirus	Narcissus yellow stripe virus
441432845	NC_020105.1		Potyviridae	Unclassified	Potyvirus	Brugmansia mosaic virus
442539519	JX974555.1		Potyviridae	Unclassified	Potyvirus	Papaya leaf distortion mosaic virus
443609365	HF585098.1		Potyviridae	Unclassified	Potyvirus	Plum pox virus
443609367	HF585099.1		Potyviridae	Unclassified	Potyvirus	Plum pox virus
443609369	HF585100.1		Potyviridae	Unclassified	Potyvirus	Plum pox virus
443909526	KC119184.1		Potyviridae	Unclassified	Potyvirus	Turnip mosaic virus
443909528	KC119185.1		Potyviridae	Unclassified	Potyvirus	Turnip mosaic virus
443909530	KC119186.1		Potyviridae	Unclassified	Potyvirus	Turnip mosaic virus
443909532	KC119187.1		Potyviridae	Unclassified	Potyvirus	Turnip mosaic virus
443909534	KC119188.1		Potyviridae	Unclassified	Potyvirus	Turnip mosaic virus
443909536	KC119189.1		Potyviridae	Unclassified	Potyvirus	Turnip mosaic virus
444246412	JX874139.1		Potyviridae	Unclassified	Potyvirus	Brugmansia mosaic virus
447380319	JX047384.1		Potyviridae	Unclassified	Potyvirus	Sugarcane mosaic virus
447380335	JX047392.1		Potyviridae	Unclassified	Potyvirus	Sugarcane mosaic virus
447380337	JX047393.1		Potyviridae	Unclassified	Potyvirus	Sugarcane mosaic virus
447380339	JX047394.1		Potyviridae	Unclassified	Potyvirus	Sugarcane mosaic virus
447380341	JX047395.1		Potyviridae	Unclassified	Potyvirus	Sugarcane mosaic virus
447380343	JX047396.1		Potyviridae	Unclassified	Potyvirus	Sugarcane mosaic virus
447380345	JX047397.1		Potyviridae	Unclassified	Potyvirus	Sugarcane mosaic virus
447380347	JX047398.1		Potyviridae	Unclassified	Potyvirus	Sugarcane mosaic virus
447380351	JX047400.1		Potyviridae	Unclassified	Potyvirus	Sugarcane mosaic virus
447380363	JX047406.1		Potyviridae	Unclassified	Potyvirus	Sugarcane mosaic virus
447380365	JX047407.1		Potyviridae	Unclassified	Potyvirus	Sugarcane mosaic virus
447380367	JX047408.1		Potyviridae	Unclassified	Potyvirus	Sugarcane mosaic virus
447380371	JX047410.1		Potyviridae	Unclassified	Potyvirus	Sugarcane mosaic virus
447380373	JX047411.1		Potyviridae	Unclassified	Potyvirus	Sugarcane mosaic virus
447380377	JX047413.1		Potyviridae	Unclassified	Potyvirus	Sugarcane mosaic virus
447380381	JX047415.1		Potyviridae	Unclassified	Potyvirus	Sugarcane mosaic virus
447380385	JX047417.1		Potyviridae	Unclassified	Potyvirus	Sugarcane mosaic virus
447380387	JX047418.1		Potyviridae	Unclassified	Potyvirus	Sugarcane mosaic virus
447380389	JX047419.1		Potyviridae	Unclassified	Potyvirus	Sugarcane mosaic virus
447380391	JX047420.1		Potyviridae	Unclassified	Potyvirus	Sugarcane mosaic virus
447380393	JX047421.1		Potyviridae	Unclassified	Potyvirus	Sugarcane mosaic virus
447380395	JX047422.1		Potyviridae	Unclassified	Potyvirus	Sugarcane mosaic virus
447380397	JX047423.1		Potyviridae	Unclassified	Potyvirus	Sugarcane mosaic virus
447380403	JX047426.1		Potyviridae	Unclassified	Potyvirus	Sugarcane mosaic virus
447380405	JX047427.1		Potyviridae	Unclassified	Potyvirus	Sugarcane mosaic virus
447380413	JX047431.1		Potyviridae	Unclassified	Potyvirus	Sugarcane mosaic virus
448261108	NC_014790.2		Potyviridae	Unclassified	Potyvirus	Passion fruit woodiness virus
451037230	JX070139.1		Potyviridae	Unclassified	Potyvirus	Pennisetum mosaic virus
451037233	JX070140.1		Potyviridae	Unclassified	Potyvirus	Pennisetum mosaic virus
451037236	JX070141.1		Potyviridae	Unclassified	Potyvirus	Pennisetum mosaic virus
451037239	JX070142.1		Potyviridae	Unclassified	Potyvirus	Pennisetum mosaic virus
451037242	JX070143.1		Potyviridae	Unclassified	Potyvirus	Pennisetum mosaic virus
451037245	JX070144.1		Potyviridae	Unclassified	Potyvirus	Pennisetum mosaic virus
451037248	JX070145.1		Potyviridae	Unclassified	Potyvirus	Pennisetum mosaic virus
451037251	JX070146.1		Potyviridae	Unclassified	Potyvirus	Pennisetum mosaic virus
451037254	JX070147.1		Potyviridae	Unclassified	Potyvirus	Pennisetum mosaic virus
451037257	JX070148.1		Potyviridae	Unclassified	Potyvirus	Pennisetum mosaic virus
451037260	JX070149.1		Potyviridae	Unclassified	Potyvirus	Pennisetum mosaic virus
451037263	JX070150.1		Potyviridae	Unclassified	Potyvirus	Pennisetum mosaic virus
451037266	JX070151.1		Potyviridae	Unclassified	Potyvirus	Pennisetum mosaic virus
451037269	JX070152.1		Potyviridae	Unclassified	Potyvirus	Pennisetum mosaic virus
451037272	JX070153.1		Potyviridae	Unclassified	Potyvirus	Pennisetum mosaic virus
451037278	JX070155.1		Potyviridae	Unclassified	Potyvirus	Pennisetum mosaic virus
451037281	JX070156.1		Potyviridae	Unclassified	Potyvirus	Pennisetum mosaic virus
451037284	JX070157.1		Potyviridae	Unclassified	Potyvirus	Pennisetum mosaic virus
451039302	JX083210.1		Potyviridae	Unclassified	Potyvirus	Dasheen mosaic virus
452817823	JX429964.1		Potyviridae	Unclassified	Potyvirus	Onion yellow dwarf virus
452817825	JX429965.1		Potyviridae	Unclassified	Potyvirus	Leek yellow stripe virus
452888437	JX429967.1		Potyviridae	Unclassified	Potyvirus	Leek yellow stripe virus
452888446	JQ899450.1		Potyviridae	Unclassified	Potyvirus	Leek yellow stripe virus
460837895	AB701690.1		Potyviridae	Unclassified	Potyvirus	Turnip mosaic virus
460837903	AB701694.1		Potyviridae	Unclassified	Potyvirus	Turnip mosaic virus
460837905	AB701695.1		Potyviridae	Unclassified	Potyvirus	Turnip mosaic virus
460837907	AB701696.1		Potyviridae	Unclassified	Potyvirus	Turnip mosaic virus
460837909	AB701697.1		Potyviridae	Unclassified	Potyvirus	Turnip mosaic virus
460837911	AB701698.1		Potyviridae	Unclassified	Potyvirus	Turnip mosaic virus
460837913	AB701699.1		Potyviridae	Unclassified	Potyvirus	Turnip mosaic virus
460837915	AB701700.1		Potyviridae	Unclassified	Potyvirus	Turnip mosaic virus
460837919	AB701702.1		Potyviridae	Unclassified	Potyvirus	Turnip mosaic virus
460837921	AB701703.1		Potyviridae	Unclassified	Potyvirus	Turnip mosaic virus
460837923	AB701704.1		Potyviridae	Unclassified	Potyvirus	Turnip mosaic virus
460837925	AB701705.1		Potyviridae	Unclassified	Potyvirus	Turnip mosaic virus
460837927	AB701706.1		Potyviridae	Unclassified	Potyvirus	Turnip mosaic virus
460837929	AB701707.1		Potyviridae	Unclassified	Potyvirus	Turnip mosaic virus
460837931	AB701708.1		Potyviridae	Unclassified	Potyvirus	Turnip mosaic virus
460837933	AB701709.1		Potyviridae	Unclassified	Potyvirus	Turnip mosaic virus
460837935	AB701710.1		Potyviridae	Unclassified	Potyvirus	Turnip mosaic virus
460837937	AB701711.1		Potyviridae	Unclassified	Potyvirus	Turnip mosaic virus
460837939	AB701712.1		Potyviridae	Unclassified	Potyvirus	Turnip mosaic virus
460837941	AB701713.1		Potyviridae	Unclassified	Potyvirus	Turnip mosaic virus
460837945	AB701715.1		Potyviridae	Unclassified	Potyvirus	Turnip mosaic virus
460837947	AB701716.1		Potyviridae	Unclassified	Potyvirus	Turnip mosaic virus
460837949	AB701717.1		Potyviridae	Unclassified	Potyvirus	Turnip mosaic virus
460837951	AB701718.1		Potyviridae	Unclassified	Potyvirus	Turnip mosaic virus
460837955	AB701720.1		Potyviridae	Unclassified	Potyvirus	Turnip mosaic virus
460837957	AB701721.1		Potyviridae	Unclassified	Potyvirus	Turnip mosaic virus
460837959	AB701722.1		Potyviridae	Unclassified	Potyvirus	Turnip mosaic virus
460837961	AB701723.1		Potyviridae	Unclassified	Potyvirus	Turnip mosaic virus
460837963	AB701724.1		Potyviridae	Unclassified	Potyvirus	Turnip mosaic virus
460837965	AB701725.1		Potyviridae	Unclassified	Potyvirus	Turnip mosaic virus
460837967	AB701726.1		Potyviridae	Unclassified	Potyvirus	Turnip mosaic virus
460837969	AB701727.1		Potyviridae	Unclassified	Potyvirus	Turnip mosaic virus
460837971	AB701728.1		Potyviridae	Unclassified	Potyvirus	Turnip mosaic virus
460837973	AB701729.1		Potyviridae	Unclassified	Potyvirus	Turnip mosaic virus
460837979	AB701732.1		Potyviridae	Unclassified	Potyvirus	Turnip mosaic virus
460837981	AB701733.1		Potyviridae	Unclassified	Potyvirus	Turnip mosaic virus
460837983	AB701734.1		Potyviridae	Unclassified	Potyvirus	Turnip mosaic virus
460837987	AB701736.1		Potyviridae	Unclassified	Potyvirus	Turnip mosaic virus
460837989	AB701737.1		Potyviridae	Unclassified	Potyvirus	Turnip mosaic virus
460837993	AB701739.1		Potyviridae	Unclassified	Potyvirus	Turnip mosaic virus
460837995	AB701740.1		Potyviridae	Unclassified	Potyvirus	Turnip mosaic virus
460837999	AB701742.1		Potyviridae	Unclassified	Potyvirus	Turnip mosaic virus
465159049	JX156435.1		Potyviridae	Unclassified	Potyvirus	Carrot thin leaf virus
465487292	KC296432.1		Potyviridae	Unclassified	Potyvirus	Potato virus Y
465487346	KC296434.1		Potyviridae	Unclassified	Potyvirus	Potato virus Y
465487371	KC296435.1		Potyviridae	Unclassified	Potyvirus	Potato virus Y
465487403	KC296436.1		Potyviridae	Unclassified	Potyvirus	Potato virus Y
465487447	KC296438.1		Potyviridae	Unclassified	Potyvirus	Potato virus Y
465487449	KC296439.1		Potyviridae	Unclassified	Potyvirus	Potato virus Y
465487451	KC296440.1		Potyviridae	Unclassified	Potyvirus	Potato virus Y
469469084	KC347608.1		Potyviridae	Unclassified	Potyvirus	Plum pox virus
474422511	AB761400.1		Potyviridae	Unclassified	Potyvirus	Passion fruit woodiness virus
475155116	NC_020896.1		Potyviridae	Unclassified	Potyvirus	Sweet potato latent virus
481847811	NC_021065.1		Potyviridae	Unclassified	Potyvirus	Sunflower mild mosaic virus
482427275	AB714134.1		Potyviridae	Unclassified	Potyvirus	Potato virus Y
482427295	AB714135.1		Potyviridae	Unclassified	Potyvirus	Potato virus Y
482661412	AB711143.1		Potyviridae	Unclassified	Potyvirus	Potato virus Y
482661420	AB711147.1		Potyviridae	Unclassified	Potyvirus	Potato virus Y
482661424	AB711149.1		Potyviridae	Unclassified	Potyvirus	Potato virus Y
482661426	AB711150.1		Potyviridae	Unclassified	Potyvirus	Potato virus Y
482661428	AB711151.1		Potyviridae	Unclassified	Potyvirus	Potato virus Y
482661430	AB711152.1		Potyviridae	Unclassified	Potyvirus	Potato virus Y
482661432	AB711153.1		Potyviridae	Unclassified	Potyvirus	Potato virus Y
482661434	AB711154.1		Potyviridae	Unclassified	Potyvirus	Potato virus Y
510795407	KC478389.1		Potyviridae	Unclassified	Potyvirus	Bean common mosaic virus
511774075	KC711055.1		Potyviridae	Unclassified	Potyvirus	Chilli veinal mottle virus
511774077	KC711056.1		Potyviridae	Unclassified	Potyvirus	Chilli veinal mottle virus
519767282	KF135488.1		Potyviridae	Unclassified	Potyvirus	Soybean mosaic virus
519767289	KF135489.1		Potyviridae	Unclassified	Potyvirus	Soybean mosaic virus
519767302	KF135491.1		Potyviridae	Unclassified	Potyvirus	Soybean mosaic virus
525569141	KC845321.1		Potyviridae	Unclassified	Potyvirus	Soybean mosaic virus
525569144	KC845322.1		Potyviridae	Unclassified	Potyvirus	Soybean mosaic virus
526118368	NC_021786.1		Potyviridae	Unclassified	Potyvirus	Habenaria mosaic virus
526264921	KF114860.1		Potyviridae	Unclassified	Potyvirus	Bean common mosaic virus
530453400	KC020124.1		Potyviridae	Unclassified	Potyvirus	Plum pox virus
530453402	KC020125.1		Potyviridae	Unclassified	Potyvirus	Plum pox virus
530453404	KC020126.1		Potyviridae	Unclassified	Potyvirus	Plum pox virus
540342156	KC292915.1		Potyviridae	Unclassified	Potyvirus	Watermelon mosaic virus
540357443	KC832501.1		Potyviridae	Unclassified	Potyvirus	Bean common mosaic virus
540357445	KC832502.1		Potyviridae	Unclassified	Potyvirus	Bean common mosaic virus
549440725	KF246570.1		Potyviridae	Unclassified	Potyvirus	Turnip mosaic virus
551702279	KC345605.1		Potyviridae	Unclassified	Potyvirus	Zucchini tigre mosaic virus
551702281	KC345606.1		Potyviridae	Unclassified	Potyvirus	Zucchini tigre mosaic virus
551702285	KC345608.1		Potyviridae	Unclassified	Potyvirus	Zucchini tigre mosaic virus
551702287	KC345609.1		Potyviridae	Unclassified	Potyvirus	Papaya ringspot virus
552090180	JX079685.1		Potyviridae	Unclassified	Potyvirus	Watermelon mosaic virus
554967333	NC_018872.2		Potyviridae	Unclassified	Potyvirus	Pokeweed mosaic virus
557307417	NC_022745.1		Potyviridae	Unclassified	Tritimovirus	Tall oatgrass mosaic virus
557317340	KF439722.1		Potyviridae	Unclassified	Potyvirus	Bean common mosaic virus
557368216	KF444434.1		Potyviridae	Unclassified	Potyvirus	Tobacco vein banding mosaic virus
557791996	KF472134.1		Potyviridae	Unclassified	Potyvirus	Plum pox virus
558708341	KC473517.1		Potyviridae	Unclassified	Potyvirus	Yam mild mosaic virus
559104801	HG792064.1		Potyviridae	Unclassified	Potyvirus	Bean common mosaic virus
562745024	KF632713.1		Potyviridae	Unclassified	Potyvirus	Bean yellow mosaic virus
564614857	NC_023014.1		Potyviridae	Unclassified	Potyvirus	Bidens mosaic virus
567319614	KF155694.1		Potyviridae	Unclassified	Macluravirus	Artichoke latent virus
570364799	NC_023175.1		Potyviridae	Unclassified	Potyvirus	Zucchini tigre mosaic virus
573465033	KF734962.1		Potyviridae	Unclassified	Potyvirus	Papaya ringspot virus
575502853	KF770835.1		Potyviridae	Unclassified	Potyvirus	Potato virus Y
575526247	KF791028.1		Potyviridae	Unclassified	Potyvirus	Papaya ringspot virus
575773337	JQ969033.2		Potyviridae	Unclassified	Potyvirus	Potato virus Y
575773339	JQ969034.2		Potyviridae	Unclassified	Potyvirus	Potato virus Y
575773341	JQ969035.2		Potyviridae	Unclassified	Potyvirus	Potato virus Y
575773343	JQ969036.2		Potyviridae	Unclassified	Potyvirus	Potato virus Y
575773345	JQ969037.2		Potyviridae	Unclassified	Potyvirus	Potato virus Y
575773349	JQ969039.2		Potyviridae	Unclassified	Potyvirus	Potato virus Y
575773351	JQ969040.2		Potyviridae	Unclassified	Potyvirus	Potato virus Y
575773353	JQ969041.2		Potyviridae	Unclassified	Potyvirus	Potato virus Y
589823931	KF955619.1		Potyviridae	Unclassified	Potyvirus	Lettuce mosaic virus
589875219	NC_023628.1		Potyviridae	Unclassified	Potyvirus	Narcissus late season yellows virus
590331806	KF977085.1		Potyviridae	Unclassified	Potyvirus	Potato virus A
593000243	KF982784.1		Potyviridae	Unclassified	Potyvirus	Soybean mosaic virus
594191615	KF977830.1		Potyviridae	Unclassified	Potyvirus	Peanut mottle virus
597453744	KF595121.1		Potyviridae	Unclassified	Potyvirus	Turnip mosaic virus
599023103	HG965221.1		Potyviridae	Unclassified	Ipomovirus	Cassava brown streak virus
599023105	HG965222.1		Potyviridae	Unclassified	Ipomovirus	Ugandan cassava brown streak virus
601132032	KJ451436.1		Potyviridae	Unclassified	Potyvirus	Onion yellow dwarf virus
602654872	KJ125472.1		Potyviridae	Unclassified	Potyvirus	Yam mild mosaic virus
602654875	KJ125473.1		Potyviridae	Unclassified	Potyvirus	Yam mild mosaic virus
602654878	KJ125474.1		Potyviridae	Unclassified	Potyvirus	Yam mild mosaic virus
602654881	KJ125475.1		Potyviridae	Unclassified	Potyvirus	Yam mild mosaic virus
602654884	KJ125476.1		Potyviridae	Unclassified	Potyvirus	Yam mild mosaic virus
602654887	KJ125477.1		Potyviridae	Unclassified	Potyvirus	Yam mild mosaic virus
602654893	KJ125479.1		Potyviridae	Unclassified	Potyvirus	Yam mild mosaic virus
627791832	KJ152152.1		Potyviridae	Unclassified	Potyvirus	Hardenbergia mosaic virus
627791836	KJ152154.1		Potyviridae	Unclassified	Potyvirus	Hardenbergia mosaic virus
627791838	KJ152155.1		Potyviridae	Unclassified	Potyvirus	Hardenbergia mosaic virus
627791840	KJ152156.1		Potyviridae	Unclassified	Potyvirus	Hardenbergia mosaic virus
627791842	KJ152157.1		Potyviridae	Unclassified	Potyvirus	Hardenbergia mosaic virus
633267038	KJ508092.1		Potyviridae	Unclassified	Potyvirus	Bean common mosaic virus
633365708	KJ541740.1		Potyviridae	Unclassified	Potyvirus	Sorghum mosaic virus
641481296	KF274031.1		Potyviridae	Unclassified	Potyvirus	Watermelon mosaic virus
641483757	KF268956.1		Potyviridae	Unclassified	Potyvirus	Lettuce mosaic virus
641483771	KJ849228.1		Potyviridae	Unclassified	Potyvirus	Plum pox virus
643433345	KJ161172.1		Potyviridae	Unclassified	Potyvirus	Lettuce mosaic virus
643433347	KJ161173.1		Potyviridae	Unclassified	Potyvirus	Lettuce mosaic virus
643433349	KJ161174.1		Potyviridae	Unclassified	Potyvirus	Lettuce mosaic virus
643433351	KJ161175.1		Potyviridae	Unclassified	Potyvirus	Lettuce mosaic virus
643433353	KJ161176.1		Potyviridae	Unclassified	Potyvirus	Lettuce mosaic virus
643433355	KJ161177.1		Potyviridae	Unclassified	Potyvirus	Lettuce mosaic virus
643433357	KJ161178.1		Potyviridae	Unclassified	Potyvirus	Lettuce mosaic virus
643433359	KJ161179.1		Potyviridae	Unclassified	Potyvirus	Lettuce mosaic virus
643433361	KJ161180.1		Potyviridae	Unclassified	Potyvirus	Lettuce mosaic virus
643433365	KJ161182.1		Potyviridae	Unclassified	Potyvirus	Lettuce mosaic virus
643433367	KJ161183.1		Potyviridae	Unclassified	Potyvirus	Lettuce mosaic virus
643433371	KJ161185.1		Potyviridae	Unclassified	Potyvirus	Lettuce mosaic virus
643433373	KJ161186.1		Potyviridae	Unclassified	Potyvirus	Lettuce mosaic virus
643433375	KJ161187.1		Potyviridae	Unclassified	Potyvirus	Lettuce mosaic virus
643433377	KJ161188.1		Potyviridae	Unclassified	Potyvirus	Lettuce mosaic virus
643433381	KJ161190.1		Potyviridae	Unclassified	Potyvirus	Lettuce mosaic virus
643433389	KJ161194.1		Potyviridae	Unclassified	Potyvirus	Lettuce mosaic virus
660443618	KJ787006.1		Potyviridae	Unclassified	Potyvirus	Plum pox virus
662179391	KF984547.1		Potyviridae	Unclassified	Tritimovirus	Yellow oat grass mosaic virus
664651923	NC_024471.1		Potyviridae	Unclassified	Tritimovirus	Yellow oat grass mosaic virus
667668595	KJ755852.1		Potyviridae	Unclassified	Potyvirus	Papaya ringspot virus
669192542	KJ786965.1		Potyviridae	Unclassified	Potyvirus	Dasheen mosaic virus
669251287	KJ187047.1		Potyviridae	Unclassified	Poacevirus	Sugarcane streak mosaic virus
669251293	KJ187049.1		Potyviridae	Unclassified	Poacevirus	Sugarcane streak mosaic virus
669258121	KJ801915.1		Potyviridae	Unclassified	Potyvirus	Potato virus Y
671280738	KM023744.1		Potyviridae	Unclassified	Potyvirus	Bean common mosaic virus
672106736	KJ634023.1		Potyviridae	Unclassified	Potyvirus	Potato virus Y
672106739	KJ634024.1		Potyviridae	Unclassified	Potyvirus	Potato virus Y
675360091	JQ395042.2		Potyviridae	Unclassified	Potyvirus	Narcissus yellow stripe virus
676288239	KF790759.1		Potyviridae	Unclassified	Potyvirus	Sweet potato virus G
685506020	KM014814.1		Potyviridae	Unclassified	Potyvirus	Sweet potato virus G
685506022	KM014815.1		Potyviridae	Unclassified	Potyvirus	Sweet potato virus G
692314012	AB920780.1		Potyviridae	Unclassified	Bymovirus	Barley yellow mosaic virus
694199150	KJ807799.1		Potyviridae	Unclassified	Potyvirus	Bean common mosaic virus
694199152	KJ807800.1		Potyviridae	Unclassified	Potyvirus	Bean common mosaic virus
694199157	KJ807802.1		Potyviridae	Unclassified	Potyvirus	Bean common mosaic virus
694199159	KJ807803.1		Potyviridae	Unclassified	Potyvirus	Bean common mosaic virus
694199161	KJ807804.1		Potyviridae	Unclassified	Potyvirus	Bean common mosaic virus
694199164	KJ807805.1		Potyviridae	Unclassified	Potyvirus	Bean common mosaic virus
694199166	KJ807806.1		Potyviridae	Unclassified	Potyvirus	Bean common mosaic virus
694199168	KJ807807.1		Potyviridae	Unclassified	Potyvirus	Bean common mosaic virus
694199171	KJ807808.1		Potyviridae	Unclassified	Potyvirus	Bean common mosaic virus
694199173	KJ807809.1		Potyviridae	Unclassified	Potyvirus	Bean common mosaic virus
694199175	KJ807810.1		Potyviridae	Unclassified	Potyvirus	Bean common mosaic virus
694199178	KJ807811.1		Potyviridae	Unclassified	Potyvirus	Bean common mosaic virus
694199180	KJ807812.1		Potyviridae	Unclassified	Potyvirus	Bean common mosaic virus
694199182	KJ807813.1		Potyviridae	Unclassified	Potyvirus	Bean common mosaic virus
694199185	KJ807814.1		Potyviridae	Unclassified	Potyvirus	Bean common mosaic virus
694199187	KJ807815.1		Potyviridae	Unclassified	Potyvirus	Bean common mosaic virus
694199190	KJ807816.1		Potyviridae	Unclassified	Potyvirus	Bean common mosaic virus
694199192	KJ807817.1		Potyviridae	Unclassified	Potyvirus	Bean common mosaic virus
694199195	KJ807818.1		Potyviridae	Unclassified	Potyvirus	Bean common mosaic virus
694199197	KJ807819.1		Potyviridae	Unclassified	Potyvirus	Bean common mosaic virus
694199199	KJ807820.1		Potyviridae	Unclassified	Potyvirus	Bean common mosaic virus
694199202	KJ807821.1		Potyviridae	Unclassified	Potyvirus	Bean common mosaic virus
695166768	KJ645793.1		Potyviridae	Unclassified	Potyvirus	Bean common mosaic virus
697403849	NC_025250.1		Potyviridae	Unclassified	Potyvirus	Vanilla distortion mosaic virus
697403869	NC_025254.1		Potyviridae	Unclassified	Potyvirus	Carrot thin leaf virus
719762973	KM076650.1		Potyviridae	Unclassified	Potyvirus	Bean common mosaic virus
719763255	KM882640.1		Potyviridae	Unclassified	Potyvirus	Canna yellow streak virus
719763257	KM882641.1		Potyviridae	Unclassified	Potyvirus	Canna yellow streak virus
719763259	KM882642.1		Potyviridae	Unclassified	Potyvirus	Canna yellow streak virus
719763261	KM882643.1		Potyviridae	Unclassified	Potyvirus	Canna yellow streak virus
719763263	KM882644.1		Potyviridae	Unclassified	Potyvirus	Canna yellow streak virus
719763265	KM882645.1		Potyviridae	Unclassified	Potyvirus	Canna yellow streak virus
719763267	KM882646.1		Potyviridae	Unclassified	Potyvirus	Canna yellow streak virus
719763269	KM882647.1		Potyviridae	Unclassified	Potyvirus	Canna yellow streak virus
723048211	KM273015.1		Potyviridae	Unclassified	Potyvirus	Plum pox virus
724090694	KM401435.1		Potyviridae	Unclassified	Potyvirus	Wild tomato mosaic virus
727347375	KJ830761.1		Potyviridae	Unclassified	Potyvirus	Asparagus virus 1
728895400	KM282187.1		Potyviridae	Unclassified	Potyvirus	Tobacco etch virus
728895402	KM282188.1		Potyviridae	Unclassified	Potyvirus	Tobacco etch virus
728895404	KM282189.1		Potyviridae	Unclassified	Potyvirus	Tobacco etch virus
729773125	AB948222.1		Potyviridae	Unclassified	Bymovirus	Wheat yellow mosaic virus
730091864	KM597070.1		Potyviridae	Unclassified	Potyvirus	Watermelon mosaic virus
730091867	KM597071.1		Potyviridae	Unclassified	Potyvirus	Watermelon mosaic virus
730091873	KM979229.1		Potyviridae	Unclassified	Potyvirus	Soybean mosaic virus
730493054	KM597165.1		Potyviridae	Unclassified	Potyvirus	Cowpea aphid-borne mosaic virus
745788242	KJ789135.1		Potyviridae	Unclassified	Macluravirus	Chinese yam necrotic mosaic virus
745788249	KJ789138.1		Potyviridae	Unclassified	Potyvirus	Japanese yam mosaic virus
745788252	KJ789139.1		Potyviridae	Unclassified	Potyvirus	Japanese yam mosaic virus
745788255	KJ789140.1		Potyviridae	Unclassified	Potyvirus	Japanese yam mosaic virus
745788258	KJ789141.1		Potyviridae	Unclassified	Potyvirus	Japanese yam mosaic virus
746718849	KM025038.1		Potyviridae	Unclassified	Potyvirus	Sorghum mosaic virus
746718860	KM025039.1		Potyviridae	Unclassified	Potyvirus	Sorghum mosaic virus
746718871	KM025040.1		Potyviridae	Unclassified	Potyvirus	Sorghum mosaic virus
746718882	KM025041.1		Potyviridae	Unclassified	Potyvirus	Sorghum mosaic virus
746718896	KM025042.1		Potyviridae	Unclassified	Potyvirus	Sorghum mosaic virus
746718905	KM025043.1		Potyviridae	Unclassified	Potyvirus	Sorghum mosaic virus
746718918	KM025044.1		Potyviridae	Unclassified	Potyvirus	Sorghum mosaic virus
746718929	KM025045.1		Potyviridae	Unclassified	Potyvirus	Sorghum mosaic virus
746718935	KM025046.1		Potyviridae	Unclassified	Potyvirus	Sorghum mosaic virus
746718941	KM025047.1		Potyviridae	Unclassified	Potyvirus	Sorghum mosaic virus
746718951	KM025048.1		Potyviridae	Unclassified	Potyvirus	Sorghum mosaic virus
746718957	KM025049.1		Potyviridae	Unclassified	Potyvirus	Sorghum mosaic virus
746718972	KM025050.1		Potyviridae	Unclassified	Potyvirus	Sorghum mosaic virus
746718980	KM025051.1		Potyviridae	Unclassified	Potyvirus	Sorghum mosaic virus
746718998	KM025052.1		Potyviridae	Unclassified	Potyvirus	Sorghum mosaic virus
746719011	KM025053.1		Potyviridae	Unclassified	Potyvirus	Sorghum mosaic virus
746719024	KM025054.1		Potyviridae	Unclassified	Potyvirus	Sorghum mosaic virus
762024831	KP100058.1		Potyviridae	Unclassified	Potyvirus	Watermelon mosaic virus
765527294	KP115623.1		Potyviridae	Unclassified	Potyvirus	Sweet potato virus G
765527296	KP115620.1		Potyviridae	Unclassified	Potyvirus	Sweet potato virus C
765527298	KP115621.1		Potyviridae	Unclassified	Potyvirus	Sweet potato virus C
765527300	KP115622.1		Potyviridae	Unclassified	Potyvirus	Sweet potato virus C
765527302	KP115615.1		Potyviridae	Unclassified	Potyvirus	Sweet potato virus 2
765527304	KP115616.1		Potyviridae	Unclassified	Potyvirus	Sweet potato virus 2
765527306	KP115617.1		Potyviridae	Unclassified	Potyvirus	Sweet potato virus 2
765527308	KP115618.1		Potyviridae	Unclassified	Potyvirus	Sweet potato virus 2
765527310	KP115619.1		Potyviridae	Unclassified	Potyvirus	Sweet potato virus 2
765527312	KP115611.1		Potyviridae	Unclassified	Potyvirus	Sweet potato latent virus
765527314	KP115612.1		Potyviridae	Unclassified	Potyvirus	Sweet potato latent virus
765527316	KP115613.1		Potyviridae	Unclassified	Potyvirus	Sweet potato latent virus
765527318	KP115614.1		Potyviridae	Unclassified	Potyvirus	Sweet potato latent virus
765527320	KP115608.1		Potyviridae	Unclassified	Potyvirus	Sweet potato feathery mottle virus
765527322	KP115609.1		Potyviridae	Unclassified	Potyvirus	Sweet potato feathery mottle virus
765527324	KP115610.1		Potyviridae	Unclassified	Potyvirus	Sweet potato feathery mottle virus
765536147	NC_026615.1		Potyviridae	Unclassified	Potyvirus	Tamarillo leaf malformation virus
765716480	AB989628.1		Potyviridae	Unclassified	Potyvirus	Turnip mosaic virus
765716486	AB989629.1		Potyviridae	Unclassified	Potyvirus	Turnip mosaic virus
765716490	AB989630.1		Potyviridae	Unclassified	Potyvirus	Turnip mosaic virus
765716496	AB989631.1		Potyviridae	Unclassified	Potyvirus	Turnip mosaic virus
765716502	AB989632.1		Potyviridae	Unclassified	Potyvirus	Turnip mosaic virus
765716508	AB989633.1		Potyviridae	Unclassified	Potyvirus	Turnip mosaic virus
765716513	AB989634.1		Potyviridae	Unclassified	Potyvirus	Turnip mosaic virus
765716517	AB989635.1		Potyviridae	Unclassified	Potyvirus	Turnip mosaic virus
765716521	AB989636.1		Potyviridae	Unclassified	Potyvirus	Turnip mosaic virus
765716525	AB989637.1		Potyviridae	Unclassified	Potyvirus	Turnip mosaic virus
765716529	AB989638.1		Potyviridae	Unclassified	Potyvirus	Turnip mosaic virus
765716537	AB989640.1		Potyviridae	Unclassified	Potyvirus	Turnip mosaic virus
765716543	AB989641.1		Potyviridae	Unclassified	Potyvirus	Turnip mosaic virus
765716549	AB989642.1		Potyviridae	Unclassified	Potyvirus	Turnip mosaic virus
765716555	AB989643.1		Potyviridae	Unclassified	Potyvirus	Turnip mosaic virus
765716558	AB989644.1		Potyviridae	Unclassified	Potyvirus	Turnip mosaic virus
765716562	AB989645.1		Potyviridae	Unclassified	Potyvirus	Turnip mosaic virus
765716566	AB989646.1		Potyviridae	Unclassified	Potyvirus	Turnip mosaic virus
765716570	AB989647.1		Potyviridae	Unclassified	Potyvirus	Turnip mosaic virus
765716630	AB989657.1		Potyviridae	Unclassified	Potyvirus	Turnip mosaic virus
765716643	AB989659.1		Potyviridae	Unclassified	Potyvirus	Turnip mosaic virus
767400812	KP114136.1		Potyviridae	Unclassified	Potyvirus	East Asian Passiflora virus
767851454	KJ936089.1		Potyviridae	Unclassified	Potyvirus	Turnip mosaic virus
767851458	KJ936091.1		Potyviridae	Unclassified	Potyvirus	Turnip mosaic virus
767851462	KJ936093.1		Potyviridae	Unclassified	Potyvirus	Turnip mosaic virus
772254158	KP164988.1		Potyviridae	Unclassified	Potyvirus	Watermelon mosaic virus
772519983	KP405233.1		Potyviridae	Unclassified	Macluravirus	Artichoke latent virus
779787813	JN692500.2		Potyviridae	Unclassified	Potyvirus	Bean yellow mosaic virus
803431956	NC_026759.1		Potyviridae	Unclassified	Macluravirus	Artichoke latent virus
806643812	KR061300.1		Potyviridae	Unclassified	Rymovirus	Ryegrass mosaic virus
815860356	KP258216.1		Potyviridae	Unclassified	Potyvirus	Leek yellow stripe virus
831250868	KP168261.1		Potyviridae	Unclassified	Potyvirus	Leek yellow stripe virus
831918446	NC_027210.1		Potyviridae	Unclassified	Potyvirus	Catharanthus mosaic virus
856504449	KP710861.1		Potyviridae	Unclassified	Potyvirus	Soybean mosaic virus
856504451	KP710862.1		Potyviridae	Unclassified	Potyvirus	Soybean mosaic virus
856504457	KP710865.1		Potyviridae	Unclassified	Potyvirus	Soybean mosaic virus
856504459	KP710866.1		Potyviridae	Unclassified	Potyvirus	Soybean mosaic virus
856504463	KP710868.1		Potyviridae	Unclassified	Potyvirus	Soybean mosaic virus
856504465	KP710869.1		Potyviridae	Unclassified	Potyvirus	Soybean mosaic virus
856504467	KP710870.1		Potyviridae	Unclassified	Potyvirus	Soybean mosaic virus
856504469	KP710871.1		Potyviridae	Unclassified	Potyvirus	Soybean mosaic virus
856504471	KP710872.1		Potyviridae	Unclassified	Potyvirus	Soybean mosaic virus
856504481	KP710877.1		Potyviridae	Unclassified	Potyvirus	Soybean mosaic virus
884628739	KP860935.1		Potyviridae	Unclassified	Potyvirus	Sugarcane mosaic virus
884628741	KP860936.1		Potyviridae	Unclassified	Potyvirus	Sugarcane mosaic virus
887496652	KJ946936.2		Potyviridae	Unclassified	Potyvirus	Potato virus Y
893669950	KP743981.1		Potyviridae	Unclassified	Potyvirus	Papaya ringspot virus
906848701	KT175568.1		Potyviridae	Unclassified	Potyvirus	Bean common mosaic virus
906848703	KT175569.1		Potyviridae	Unclassified	Potyvirus	Bean common mosaic virus
906848705	KT175570.1		Potyviridae	Unclassified	Potyvirus	Bean common mosaic virus
918020090	NC_027706.1		Potyviridae	Unclassified	Potyvirus	Lettuce Italian necrotic virus
924658974	KR002568.1		Potyviridae	Unclassified	Potyvirus	Pepper veinal mottle virus
925686051	KP998124.1		Potyviridae	Unclassified	Potyvirus	Plum pox virus
926732981	KR006729.1		Potyviridae	Unclassified	Potyvirus	Plum pox virus
926732983	KR006730.1		Potyviridae	Unclassified	Potyvirus	Plum pox virus
928505223	KR091311.1		Potyviridae	Unclassified	Potyvirus	Habenaria mosaic virus
930624311	KR065437.1		Potyviridae	Unclassified	Potyvirus	Soybean mosaic virus
930707434	KT276369.1		Potyviridae	Unclassified	Ipomovirus	Cucumber vein yellowing virus
937095962	KP691317.1		Potyviridae	Unclassified	Potyvirus	Potato virus Y
937095964	KP691318.1		Potyviridae	Unclassified	Potyvirus	Potato virus Y
937095966	KP691319.1		Potyviridae	Unclassified	Potyvirus	Potato virus Y
937095968	KP691320.1		Potyviridae	Unclassified	Potyvirus	Potato virus Y
937095970	KP691321.1		Potyviridae	Unclassified	Potyvirus	Potato virus Y
937095972	KP691322.1		Potyviridae	Unclassified	Potyvirus	Potato virus Y
937095974	KP691323.1		Potyviridae	Unclassified	Potyvirus	Potato virus Y
937095976	KP691324.1		Potyviridae	Unclassified	Potyvirus	Potato virus Y
937095980	KP691326.1		Potyviridae	Unclassified	Potyvirus	Potato virus Y
937095986	KP691329.1		Potyviridae	Unclassified	Potyvirus	Potato virus Y
937095988	KP691330.1		Potyviridae	Unclassified	Potyvirus	Potato virus Y
937107252	KR296797.1		Potyviridae	Unclassified	Potyvirus	Chilli veinal mottle virus
937502950	KR108212.1		Potyviridae	Unclassified	Potyvirus	Sugarcane mosaic virus
937502952	KR108213.1		Potyviridae	Unclassified	Potyvirus	Sugarcane mosaic virus
944204396	KF155409.2		Potyviridae	Unclassified	Potyvirus	Bean yellow mosaic virus
944204398	KF155414.2		Potyviridae	Unclassified	Potyvirus	Bean yellow mosaic virus
944204400	KF155419.2		Potyviridae	Unclassified	Potyvirus	Bean yellow mosaic virus
944204402	KF155420.2		Potyviridae	Unclassified	Potyvirus	Bean yellow mosaic virus
944542954	NC_028144.1		Potyviridae	Unclassified	Bymovirus	Rice necrosis mosaic virus
944542956	NC_028145.1		Potyviridae	Unclassified	Bymovirus	Rice necrosis mosaic virus
946579529	KP849483.1		Potyviridae	Unclassified	Potyvirus	Potato virus V
946579618	KT290511.1		Potyviridae	Unclassified	Potyvirus	Potato virus Y
946579620	KT290512.1		Potyviridae	Unclassified	Potyvirus	Potato virus Y
948271446	KT778297.1		Potyviridae	Unclassified	Potyvirus	Zucchini yellow mosaic virus
948289416	KT026108.1		Potyviridae	Unclassified	Potyvirus	Dasheen mosaic virus
950645963	KT721735.1		Potyviridae	Unclassified	Ipomovirus	Squash vein yellowing virus
961349177	HG916863.1		Potyviridae	Unclassified	Potyvirus	Plum pox virus
961349181	LN852400.1		Potyviridae	Unclassified	Potyvirus	Plum pox virus
961349499	HG916859.1		Potyviridae	Unclassified	Potyvirus	Plum pox virus
961349501	HG916860.1		Potyviridae	Unclassified	Potyvirus	Plum pox virus
961349503	HG916861.2		Potyviridae	Unclassified	Potyvirus	Plum pox virus
961349507	HG916856.2		Potyviridae	Unclassified	Potyvirus	Plum pox virus
961349509	HG916857.2		Potyviridae	Unclassified	Potyvirus	Plum pox virus
961658662	KT289893.1		Potyviridae	Unclassified	Potyvirus	Johnsongrass mosaic virus
965598525	AB509454.1		Potyviridae	Unclassified	Potyvirus	Sweet potato feathery mottle virus
973584391	KT729506.1		Potyviridae	Unclassified	Potyvirus	Zantedeschia mild mosaic virus
983212449	KU511268.1		Potyviridae	Unclassified	Potyvirus	Sweet potato feathery mottle virus
983212453	KU511269.1		Potyviridae	Unclassified	Potyvirus	Sweet potato virus C
983212460	KU511270.1		Potyviridae	Unclassified	Potyvirus	Sweet potato virus 2
984390559	KP903372.1		Potyviridae	Unclassified	Potyvirus	Bean common mosaic virus
984698084	KT633943.1		Potyviridae	Unclassified	Potyvirus	Papaya ringspot virus
985485902	NC_029051.1		Potyviridae	Unclassified	Potyvirus	Jasmine virus T
985758756	NC_029076.1		Potyviridae	Unclassified	Potyvirus	Iris severe mosaic virus
985769458	KU133475.1		Potyviridae	Unclassified	Potyvirus	Pokeweed mosaic virus
987898847	KU171814.1		Potyviridae	Unclassified	Potyvirus	Sugarcane mosaic virus
987898849	KU171815.1		Potyviridae	Unclassified	Potyvirus	Sugarcane mosaic virus
987898853	KU171817.1		Potyviridae	Unclassified	Potyvirus	Sugarcane mosaic virus
992068108	KT598222.1		Potyviridae	Unclassified	Potyvirus	Zucchini yellow mosaic virus
998454002	KT724930.1		Potyviridae	Unclassified	Potyvirus	East Asian Passiflora virus
1002096520	KT895080.1		Potyviridae	Unclassified	Potyvirus	Sugarcane mosaic virus
1002096522	KT895081.1		Potyviridae	Unclassified	Potyvirus	Sugarcane mosaic virus
1002401825	KU246036.1		Potyviridae	Unclassified	Potyvirus	Watermelon mosaic virus
1008806208	LN810061.1		Potyviridae	Unclassified	Potyvirus	Moroccan watermelon mosaic virus
1009291910	KT934334.1		Potyviridae	Unclassified	Potyvirus	Bean yellow mosaic virus
1012002591	KR181938.1		Potyviridae	Unclassified	Potyvirus	Tamarillo leaf malformation virus
1012377198	KR153039.1		Potyviridae	Unclassified	Potyvirus	Turnip mosaic virus
1012377200	KR153040.1		Potyviridae	Unclassified	Potyvirus	Turnip mosaic virus
1013181522	KR270797.1		Potyviridae	Unclassified	Potyvirus	Potato virus Y
1015521867	KU987835.1		Potyviridae	Unclassified	Potyvirus	Chilli veinal mottle virus
1015569032	KU896809.1		Potyviridae	Unclassified	Potyvirus	Bean common mosaic virus
1016198707	KT895257.1		Potyviridae	Unclassified	Potyvirus	Papaya ringspot virus
1016574155	KT833782.1		Potyviridae	Unclassified	Potyvirus	Johnsongrass mosaic virus
1017207065	KX017447.1		Potyviridae	Unclassified	Potyvirus	Sweet potato virus 2
1017207067	KX017448.1		Potyviridae	Unclassified	Potyvirus	Sweet potato virus 2
1018198552	KU948432.1		Potyviridae	Unclassified	Potyvirus	Plum pox virus
1018644359	KU240094.1		Potyviridae	Unclassified	Potyvirus	Watermelon mosaic virus
1018644364	KU240095.1		Potyviridae	Unclassified	Potyvirus	Watermelon mosaic virus
1018644369	KU240096.1		Potyviridae	Unclassified	Potyvirus	Watermelon mosaic virus
1018644374	KU240097.1		Potyviridae	Unclassified	Potyvirus	Watermelon mosaic virus
1018644379	KU240098.1		Potyviridae	Unclassified	Potyvirus	Watermelon mosaic virus
1018644384	KU240099.1		Potyviridae	Unclassified	Potyvirus	Watermelon mosaic virus
1018644389	KU240100.1		Potyviridae	Unclassified	Potyvirus	Watermelon mosaic virus
1018644399	KU240102.1		Potyviridae	Unclassified	Potyvirus	Watermelon mosaic virus
1018644405	KU240103.1		Potyviridae	Unclassified	Potyvirus	Watermelon mosaic virus
1018644426	KU240107.1		Potyviridae	Unclassified	Potyvirus	Watermelon mosaic virus
1018644462	KT992068.1		Potyviridae	Unclassified	Potyvirus	Watermelon mosaic virus
1018644467	KT992069.1		Potyviridae	Unclassified	Potyvirus	Watermelon mosaic virus
1018644472	KT992070.1		Potyviridae	Unclassified	Potyvirus	Watermelon mosaic virus
1018644477	KT992071.1		Potyviridae	Unclassified	Potyvirus	Watermelon mosaic virus
1018644482	KT992072.1		Potyviridae	Unclassified	Potyvirus	Watermelon mosaic virus
1018644499	KT992075.1		Potyviridae	Unclassified	Potyvirus	Watermelon mosaic virus
1018644509	KT992077.1		Potyviridae	Unclassified	Potyvirus	Watermelon mosaic virus
1018644513	KT992078.1		Potyviridae	Unclassified	Potyvirus	Watermelon mosaic virus
1018644523	KT992080.1		Potyviridae	Unclassified	Potyvirus	Watermelon mosaic virus
1018644528	KT992081.1		Potyviridae	Unclassified	Potyvirus	Watermelon mosaic virus
1018644547	KT992085.1		Potyviridae	Unclassified	Potyvirus	Watermelon mosaic virus
1018644552	KT992086.1		Potyviridae	Unclassified	Potyvirus	Watermelon mosaic virus
1018644567	KT992089.1		Potyviridae	Unclassified	Potyvirus	Watermelon mosaic virus
1018644582	KT992092.1		Potyviridae	Unclassified	Potyvirus	Watermelon mosaic virus
1020913986	KT456531.1		Potyviridae	Unclassified	Potyvirus	Banana bract mosaic virus
1021461923	KU981083.1		Potyviridae	Unclassified	Potyvirus	Ornithogalum mosaic virus
1021766603	KU140420.1		Potyviridae	Unclassified	Potyvirus	Turnip mosaic virus
1021766606	KU140421.1		Potyviridae	Unclassified	Potyvirus	Turnip mosaic virus
1021766609	KU140422.1		Potyviridae	Unclassified	Potyvirus	Turnip mosaic virus
1022702732	KT275937.1		Potyviridae	Unclassified	Potyvirus	Papaya ringspot virus
1022702734	KT275938.1		Potyviridae	Unclassified	Potyvirus	Papaya ringspot virus
1026191429	KU198853.1		Potyviridae	Unclassified	Potyvirus	Zucchini yellow mosaic virus
1028356461	NC_030118.1		Potyviridae	Unclassified	Potyvirus	Tobacco mosqueado virus
1028913253	KU641566.1		Potyviridae	Unclassified	Macluravirus	Chinese yam necrotic mosaic virus
1031417572	KU315175.1		Potyviridae	Unclassified	Potyvirus	Moroccan watermelon mosaic virus
1033320845	NC_030236.1		Potyviridae	Unclassified	Potyvirus	Impatiens flower break virus
1034554142	KU870637.1		Potyviridae	Unclassified	Potyvirus	Pea seed-borne mosaic virus
1035494629	KX352243.1		Potyviridae	Unclassified	Macluravirus	Chinese yam necrotic mosaic virus
1035950692	NC_030293.1		Potyviridae	Unclassified	Potyvirus	Pecan mosaic-associated virus
1036638187	KX156847.1		Potyviridae	Unclassified	Potyvirus	Yam mild mosaic virus
1039726231	KX184816.1		Potyviridae	Unclassified	Potyvirus	Potato virus Y
1041521319	KX279878.1		Potyviridae	Unclassified	Potyvirus	Sweet potato virus G
1041521321	KX302007.1		Potyviridae	Unclassified	Potyvirus	Bean common mosaic necrosis virus
1042515572	KT899778.1		Potyviridae	Unclassified	Potyvirus	Zea mosaic virus
1044327192	KU375553.1		Potyviridae	Unclassified	Potyvirus	Potato virus Y
1044327194	KU375554.1		Potyviridae	Unclassified	Potyvirus	Potato virus Y
1044897242	KU508427.1		Potyviridae	Unclassified	Potyvirus	Plum pox virus
1046966491	KX579479.1		Potyviridae	Unclassified	Potyvirus	Turnip mosaic virus
1046966493	KX579480.1		Potyviridae	Unclassified	Potyvirus	Turnip mosaic virus
1046966495	KX579481.1		Potyviridae	Unclassified	Potyvirus	Turnip mosaic virus
1046966497	KX579482.1		Potyviridae	Unclassified	Potyvirus	Turnip mosaic virus
1046966502	KX579484.1		Potyviridae	Unclassified	Potyvirus	Turnip mosaic virus
1046966506	KX579486.1		Potyviridae	Unclassified	Potyvirus	Turnip mosaic virus
1047447860	KU528623.1		Potyviridae	Unclassified	Potyvirus	Zucchini yellow mosaic virus
1055872102	KU516386.1		Potyviridae	Unclassified	Potyvirus	Narcissus yellow stripe virus
1057447276	KU724101.1		Potyviridae	Unclassified	Potyvirus	Potato virus Y
1057487031	KT719175.1		Potyviridae	Unclassified	Potyvirus	Sugarcane mosaic virus
1057487033	KT719176.1		Potyviridae	Unclassified	Potyvirus	Sugarcane mosaic virus
1057487035	KT719177.1		Potyviridae	Unclassified	Potyvirus	Sugarcane mosaic virus
1057487037	KT719178.1		Potyviridae	Unclassified	Potyvirus	Sugarcane mosaic virus
1057487039	KT719179.1		Potyviridae	Unclassified	Potyvirus	Sugarcane mosaic virus
1059198194	NC_030794.1		Potyviridae	Unclassified	Potyvirus	Callistephus mottle virus
1060285481	NC_030840.1		Potyviridae	Unclassified	Ipomovirus	Coccinia mottle virus
1060285584	NC_030847.1		Potyviridae	Unclassified	Potyvirus	Barbacena virus Y
1067188595	KT736022.1		Potyviridae	Unclassified	Potyvirus	Sugarcane mosaic virus
1068084204	KT726938.1		Potyviridae	Unclassified	Potyvirus	Cowpea aphid-borne mosaic virus
1078720865	KX499498.1		Potyviridae	Unclassified	Potyvirus	Zucchini yellow mosaic virus
1079485077	NC_031339.1		Potyviridae	Unclassified	Potyvirus	Euphorbia ringspot virus
1080112830	KU877879.1		Potyviridae	Unclassified	Potyvirus	Sweet potato virus C
1089722892	KU953950.1		Potyviridae	Unclassified	Ipomovirus	Squash vein yellowing virus
1093398271	KY039583.1		Potyviridae	Unclassified	Potyvirus	Papaya ringspot virus
1102595525	KU586450.1		Potyviridae	Unclassified	Potyvirus	Potato virus A
1102971922	KX650859.1		Potyviridae	Unclassified	Potyvirus	Potato virus Y
1102971926	KX650863.1		Potyviridae	Unclassified	Potyvirus	Chilli veinal mottle virus
1102971929	KX650866.1		Potyviridae	Unclassified	Potyvirus	Tobacco vein banding mosaic virus
1104688686	KX032614.1		Potyviridae	Unclassified	Potyvirus	Potato virus Y
1109182288	KX430771.1		Potyviridae	Unclassified	Poacevirus	Sugarcane streak mosaic virus
1109182290	KX430772.1		Potyviridae	Unclassified	Poacevirus	Sugarcane streak mosaic virus
1109379508	KY006657.1		Potyviridae	Unclassified	Potyvirus	Sugarcane mosaic virus
1109488179	KU708532.1		Potyviridae	Unclassified	Potyvirus	Peanut mottle virus
1111331794	KX834319.1		Potyviridae	Unclassified	Potyvirus	Soybean mosaic virus
1111331796	KX834320.1		Potyviridae	Unclassified	Potyvirus	Soybean mosaic virus
1111331798	KX834321.1		Potyviridae	Unclassified	Potyvirus	Soybean mosaic virus
1111331800	KX834322.1		Potyviridae	Unclassified	Potyvirus	Soybean mosaic virus
1111331804	KX834324.1		Potyviridae	Unclassified	Potyvirus	Soybean mosaic virus
1111331806	KX834325.1		Potyviridae	Unclassified	Potyvirus	Soybean mosaic virus
1112914061	LT600779.1		Potyviridae	Unclassified	Potyvirus	Plum pox virus
1114445845	KX575832.1		Potyviridae	Unclassified	Potyvirus	Cyrtanthus elatus virus A
1115811408	KX713170.1		Potyviridae	Unclassified	Potyvirus	Potato virus Y
1121653642	KX096578.1		Potyviridae	Unclassified	Potyvirus	Soybean mosaic virus
1131300086	KY057338.1		Potyviridae	Unclassified	Potyvirus	Bean common mosaic virus
1134447233	KX258620.1		Potyviridae	Unclassified	Potyvirus	Chilli ringspot virus
1134667078	KX926428.1		Potyviridae	Unclassified	Potyvirus	Watermelon mosaic virus
1134788771	KX610931.1		Potyviridae	Unclassified	Potyvirus	Turnip mosaic virus
1134788773	KX610932.1		Potyviridae	Unclassified	Potyvirus	Turnip mosaic virus
1137301576	KX258947.1		Potyviridae	Unclassified	Bymovirus	Wheat yellow mosaic virus
1137301578	KX258948.1		Potyviridae	Unclassified	Bymovirus	Wheat yellow mosaic virus
1137301580	KX258949.1		Potyviridae	Unclassified	Bymovirus	Wheat yellow mosaic virus
1137301582	KX258950.1		Potyviridae	Unclassified	Bymovirus	Wheat yellow mosaic virus
1139416464	KX398053.1		Potyviridae	Unclassified	Potyvirus	Jasmine virus T
1139416466	KX398054.1		Potyviridae	Unclassified	Potyvirus	Jasmine virus T
1140392335	KU561096.1		Potyviridae	Unclassified	Potyvirus	Sugarcane mosaic virus
1142643482	KX356068.1		Potyviridae	Unclassified	Potyvirus	Potato virus Y
1142643486	KX356070.1		Potyviridae	Unclassified	Potyvirus	Potato virus Y
1154513360	KY012334.1		Potyviridae	Unclassified	Potyvirus	Beet mosaic virus
1154725544	KU922565.1		Potyviridae	Unclassified	Potyvirus	Clover yellow vein virus
1159189030	NC_034208.1		Potyviridae	Unclassified	Potyvirus	Sunflower ring blotch virus
1160524751	KY296450.1		Potyviridae	Unclassified	Potyvirus	Sweet potato feathery mottle virus
1160524753	KY296451.1		Potyviridae	Unclassified	Potyvirus	Sweet potato feathery mottle virus
1173652586	KU886553.1		Potyviridae	Unclassified	Potyvirus	Sugarcane mosaic virus
1174534186	KU941945.1		Potyviridae	Unclassified	Potyvirus	Lettuce Italian necrotic virus
1180423442	KY659304.1		Potyviridae	Unclassified	Potyvirus	Bean common mosaic necrosis virus
1180423446	KY659306.1		Potyviridae	Unclassified	Potyvirus	Bean common mosaic necrosis virus
1180423464	KY847935.1		Potyviridae	Unclassified	Potyvirus	Potato virus Y
1180423466	KY847936.1		Potyviridae	Unclassified	Potyvirus	Potato virus Y
1180423468	KY847937.1		Potyviridae	Unclassified	Potyvirus	Potato virus Y
1180423474	KY847940.1		Potyviridae	Unclassified	Potyvirus	Potato virus Y
1180423496	KY847951.1		Potyviridae	Unclassified	Potyvirus	Potato virus Y
1180423516	KY847961.1		Potyviridae	Unclassified	Potyvirus	Potato virus Y
1180423518	KY847962.1		Potyviridae	Unclassified	Potyvirus	Potato virus Y
1180423528	KY847967.1		Potyviridae	Unclassified	Potyvirus	Potato virus Y
1180423530	KY847968.1		Potyviridae	Unclassified	Potyvirus	Potato virus Y
1180423546	KY847976.1		Potyviridae	Unclassified	Potyvirus	Potato virus Y
1180423560	KY847983.1		Potyviridae	Unclassified	Potyvirus	Potato virus Y
1180423566	KY847986.1		Potyviridae	Unclassified	Potyvirus	Potato virus Y
1180423572	KY847989.1		Potyviridae	Unclassified	Potyvirus	Potato virus Y
1180423576	KY847991.1		Potyviridae	Unclassified	Potyvirus	Potato virus Y
1180423578	KY847992.1		Potyviridae	Unclassified	Potyvirus	Potato virus Y
1180423588	KY847997.1		Potyviridae	Unclassified	Potyvirus	Potato virus Y
1180423602	KY848004.1		Potyviridae	Unclassified	Potyvirus	Potato virus Y
1180423606	KY848006.1		Potyviridae	Unclassified	Potyvirus	Potato virus Y
1180423610	KY848008.1		Potyviridae	Unclassified	Potyvirus	Potato virus Y
1180423612	KY848009.1		Potyviridae	Unclassified	Potyvirus	Potato virus Y
1180423614	KY848010.1		Potyviridae	Unclassified	Potyvirus	Potato virus Y
1180423616	KY848011.1		Potyviridae	Unclassified	Potyvirus	Potato virus Y
1180423618	KY848012.1		Potyviridae	Unclassified	Potyvirus	Potato virus Y
1180423620	KY848013.1		Potyviridae	Unclassified	Potyvirus	Potato virus Y
1180423622	KY848014.1		Potyviridae	Unclassified	Potyvirus	Potato virus Y
1180423632	KY848019.1		Potyviridae	Unclassified	Potyvirus	Potato virus Y
1180423634	KY848020.1		Potyviridae	Unclassified	Potyvirus	Potato virus Y
1180423640	KY848023.1		Potyviridae	Unclassified	Potyvirus	Potato virus Y
1180423656	KY848031.1		Potyviridae	Unclassified	Potyvirus	Potato virus Y
1180423658	KY848032.1		Potyviridae	Unclassified	Potyvirus	Potato virus Y
1180423688	KY848047.1		Potyviridae	Unclassified	Potyvirus	Potato virus Y
1180423700	KY848053.1		Potyviridae	Unclassified	Potyvirus	Potato virus Y
1181197098	NC_034273.1		Potyviridae	Unclassified	Potyvirus	Endive necrotic mosaic virus
1181532246	KX674726.1		Potyviridae	Unclassified	Potyvirus	Turnip mosaic virus
1181532252	KX674729.1		Potyviridae	Unclassified	Potyvirus	Turnip mosaic virus
1181532256	KX674731.1		Potyviridae	Unclassified	Potyvirus	Turnip mosaic virus
1181532977	KY111267.1		Potyviridae	Unclassified	Potyvirus	Turnip mosaic virus
1181532983	KY111270.1		Potyviridae	Unclassified	Potyvirus	Turnip mosaic virus
1181532989	KY111273.1		Potyviridae	Unclassified	Potyvirus	Turnip mosaic virus
1187443503	LC260649.1		Potyviridae	Unclassified	Potyvirus	Peanut mottle virus
1189012360	KX421104.1		Potyviridae	Unclassified	Potyvirus	Zucchini yellow mosaic virus
1191077523	KX512320.1		Potyviridae	Unclassified	Potyvirus	Watermelon mosaic virus
1191078072	KX753356.1		Potyviridae	Unclassified	Ipomovirus	Ugandan cassava brown streak virus
1191451087	KY499622.1		Potyviridae	Unclassified	Potyvirus	Tobacco vein banding mosaic virus
1192692639	KY242358.1		Potyviridae	Unclassified	Potyvirus	Dasheen mosaic virus
1192692641	KY242359.1		Potyviridae	Unclassified	Potyvirus	Dasheen mosaic virus
1192989555	KY996464.1		Potyviridae	Unclassified	Potyvirus	Papaya ringspot virus
1196277644	KY190216.1		Potyviridae	Unclassified	Potyvirus	Turnip mosaic virus
1197991194	KX577780.1		Potyviridae	Unclassified	Potyvirus	Passion fruit woodiness virus
1204712532	KX664482.1		Potyviridae	Unclassified	Potyvirus	Zucchini yellow mosaic virus
1204712534	KX664483.1		Potyviridae	Unclassified	Potyvirus	Watermelon mosaic virus
1207898612	KY657267.1		Potyviridae	Unclassified	Potyvirus	Cucurbit vein banding virus
1211677439	NC_035134.1		Potyviridae	Unclassified	Potyvirus	Cucurbit vein banding virus
1214575040	KY310573.1		Potyviridae	Unclassified	Macluravirus	Chinese yam necrotic mosaic virus
1214618848	MF379362.1		Potyviridae	Unclassified	Ipomovirus	Ugandan cassava brown streak virus
1214784206	KX655860.1		Potyviridae	Unclassified	Potyvirus	Papaya ringspot virus
1214784208	KX655861.1		Potyviridae	Unclassified	Potyvirus	Papaya ringspot virus
1214784212	KX655863.1		Potyviridae	Unclassified	Potyvirus	Papaya ringspot virus
1214784214	KX655864.1		Potyviridae	Unclassified	Potyvirus	Papaya ringspot virus
1214784216	KX655865.1		Potyviridae	Unclassified	Potyvirus	Papaya ringspot virus
1214784220	KX655867.1		Potyviridae	Unclassified	Potyvirus	Papaya ringspot virus
1214784228	KX655871.1		Potyviridae	Unclassified	Potyvirus	Papaya ringspot virus
1214784230	KX655872.1		Potyviridae	Unclassified	Potyvirus	Papaya ringspot virus
1214784232	KX655873.1		Potyviridae	Unclassified	Potyvirus	Papaya ringspot virus
1214784234	KX655874.1		Potyviridae	Unclassified	Potyvirus	Papaya ringspot virus
1214784236	KX998707.1		Potyviridae	Unclassified	Potyvirus	Papaya ringspot virus
1214784238	KX998708.1		Potyviridae	Unclassified	Potyvirus	Papaya ringspot virus
1214947076	MF033142.1		Potyviridae	Unclassified	Potyvirus	Potato virus Y
1214947078	MF033143.1		Potyviridae	Unclassified	Potyvirus	Potato virus Y
1215531169	AP017712.1		Potyviridae	Unclassified	Potyvirus	Turnip mosaic virus
1215531171	AP017713.1		Potyviridae	Unclassified	Potyvirus	Turnip mosaic virus
1215531175	AP017715.1		Potyviridae	Unclassified	Potyvirus	Turnip mosaic virus
1215531177	AP017716.1		Potyviridae	Unclassified	Potyvirus	Turnip mosaic virus
1215531179	AP017717.1		Potyviridae	Unclassified	Potyvirus	Turnip mosaic virus
1215531181	AP017718.1		Potyviridae	Unclassified	Potyvirus	Turnip mosaic virus
1215531185	AP017720.1		Potyviridae	Unclassified	Potyvirus	Turnip mosaic virus
1215531187	AP017721.1		Potyviridae	Unclassified	Potyvirus	Turnip mosaic virus
1215531191	AP017723.1		Potyviridae	Unclassified	Potyvirus	Turnip mosaic virus
1215531195	AP017725.1		Potyviridae	Unclassified	Potyvirus	Turnip mosaic virus
1215531197	AP017726.1		Potyviridae	Unclassified	Potyvirus	Turnip mosaic virus
1215531199	AP017727.1		Potyviridae	Unclassified	Potyvirus	Turnip mosaic virus
1215531201	AP017728.1		Potyviridae	Unclassified	Potyvirus	Turnip mosaic virus
1215531203	AP017729.1		Potyviridae	Unclassified	Potyvirus	Turnip mosaic virus
1215531205	AP017730.1		Potyviridae	Unclassified	Potyvirus	Turnip mosaic virus
1215531207	AP017731.1		Potyviridae	Unclassified	Potyvirus	Turnip mosaic virus
1215531209	AP017732.1		Potyviridae	Unclassified	Potyvirus	Turnip mosaic virus
1215531215	AP017735.1		Potyviridae	Unclassified	Potyvirus	Turnip mosaic virus
1215531217	AP017736.1		Potyviridae	Unclassified	Potyvirus	Turnip mosaic virus
1215531219	AP017737.1		Potyviridae	Unclassified	Potyvirus	Turnip mosaic virus
1215531221	AP017738.1		Potyviridae	Unclassified	Potyvirus	Turnip mosaic virus
1215531223	AP017739.1		Potyviridae	Unclassified	Potyvirus	Turnip mosaic virus
1215531225	AP017740.1		Potyviridae	Unclassified	Potyvirus	Turnip mosaic virus
1215531227	AP017741.1		Potyviridae	Unclassified	Potyvirus	Turnip mosaic virus
1215531229	AP017742.1		Potyviridae	Unclassified	Potyvirus	Turnip mosaic virus
1215531231	AP017743.1		Potyviridae	Unclassified	Potyvirus	Turnip mosaic virus
1215531239	AP017747.1		Potyviridae	Unclassified	Potyvirus	Turnip mosaic virus
1215531243	AP017749.1		Potyviridae	Unclassified	Potyvirus	Turnip mosaic virus
1215531245	AP017750.1		Potyviridae	Unclassified	Potyvirus	Turnip mosaic virus
1215531247	AP017751.1		Potyviridae	Unclassified	Potyvirus	Turnip mosaic virus
1215531249	AP017752.1		Potyviridae	Unclassified	Potyvirus	Turnip mosaic virus
1215531253	AP017754.1		Potyviridae	Unclassified	Potyvirus	Turnip mosaic virus
1215531255	AP017755.1		Potyviridae	Unclassified	Potyvirus	Turnip mosaic virus
1215531259	AP017757.1		Potyviridae	Unclassified	Potyvirus	Turnip mosaic virus
1215531261	AP017758.1		Potyviridae	Unclassified	Potyvirus	Turnip mosaic virus
1215531265	AP017760.1		Potyviridae	Unclassified	Potyvirus	Turnip mosaic virus
1215531267	AP017761.1		Potyviridae	Unclassified	Potyvirus	Turnip mosaic virus
1215531269	AP017762.1		Potyviridae	Unclassified	Potyvirus	Turnip mosaic virus
1215531271	AP017763.1		Potyviridae	Unclassified	Potyvirus	Turnip mosaic virus
1215531275	AP017765.1		Potyviridae	Unclassified	Potyvirus	Turnip mosaic virus
1215531281	AP017768.1		Potyviridae	Unclassified	Potyvirus	Turnip mosaic virus
1215531285	AP017770.1		Potyviridae	Unclassified	Potyvirus	Turnip mosaic virus
1215531287	AP017771.1		Potyviridae	Unclassified	Potyvirus	Turnip mosaic virus
1215531291	AP017773.1		Potyviridae	Unclassified	Potyvirus	Turnip mosaic virus
1215531293	AP017774.1		Potyviridae	Unclassified	Potyvirus	Turnip mosaic virus
1215531299	AP017777.1		Potyviridae	Unclassified	Potyvirus	Turnip mosaic virus
1215531301	AP017778.1		Potyviridae	Unclassified	Potyvirus	Turnip mosaic virus
1215531303	AP017779.1		Potyviridae	Unclassified	Potyvirus	Turnip mosaic virus
1215531305	AP017780.1		Potyviridae	Unclassified	Potyvirus	Turnip mosaic virus
1215531307	AP017781.1		Potyviridae	Unclassified	Potyvirus	Turnip mosaic virus
1215531313	AP017784.1		Potyviridae	Unclassified	Potyvirus	Turnip mosaic virus
1215531315	AP017785.1		Potyviridae	Unclassified	Potyvirus	Turnip mosaic virus
1215531317	AP017786.1		Potyviridae	Unclassified	Potyvirus	Turnip mosaic virus
1215531319	AP017787.1		Potyviridae	Unclassified	Potyvirus	Turnip mosaic virus
1215531321	AP017788.1		Potyviridae	Unclassified	Potyvirus	Turnip mosaic virus
1215531327	AP017791.1		Potyviridae	Unclassified	Potyvirus	Turnip mosaic virus
1215531331	AP017793.1		Potyviridae	Unclassified	Potyvirus	Turnip mosaic virus
1215531335	AP017795.1		Potyviridae	Unclassified	Potyvirus	Turnip mosaic virus
1215531337	AP017796.1		Potyviridae	Unclassified	Potyvirus	Turnip mosaic virus
1215531339	AP017797.1		Potyviridae	Unclassified	Potyvirus	Turnip mosaic virus
1215531343	AP017799.1		Potyviridae	Unclassified	Potyvirus	Turnip mosaic virus
1215531347	AP017801.1		Potyviridae	Unclassified	Potyvirus	Turnip mosaic virus
1215531349	AP017802.1		Potyviridae	Unclassified	Potyvirus	Turnip mosaic virus
1215531351	AP017803.1		Potyviridae	Unclassified	Potyvirus	Turnip mosaic virus
1215531353	AP017804.1		Potyviridae	Unclassified	Potyvirus	Turnip mosaic virus
1215531355	AP017805.1		Potyviridae	Unclassified	Potyvirus	Turnip mosaic virus
1215531357	AP017806.1		Potyviridae	Unclassified	Potyvirus	Turnip mosaic virus
1215531361	AP017808.1		Potyviridae	Unclassified	Potyvirus	Turnip mosaic virus
1215531369	AP017812.1		Potyviridae	Unclassified	Potyvirus	Turnip mosaic virus
1215531371	AP017813.1		Potyviridae	Unclassified	Potyvirus	Turnip mosaic virus
1215531373	AP017814.1		Potyviridae	Unclassified	Potyvirus	Turnip mosaic virus
1215531375	AP017815.1		Potyviridae	Unclassified	Potyvirus	Turnip mosaic virus
1215531377	AP017816.1		Potyviridae	Unclassified	Potyvirus	Turnip mosaic virus
1215531381	AP017818.1		Potyviridae	Unclassified	Potyvirus	Turnip mosaic virus
1215531383	AP017819.1		Potyviridae	Unclassified	Potyvirus	Turnip mosaic virus
1215531391	AP017823.1		Potyviridae	Unclassified	Potyvirus	Turnip mosaic virus
1215531395	AP017825.1		Potyviridae	Unclassified	Potyvirus	Turnip mosaic virus
1215531407	AP017831.1		Potyviridae	Unclassified	Potyvirus	Turnip mosaic virus
1215531413	AP017834.1		Potyviridae	Unclassified	Potyvirus	Turnip mosaic virus
1215531415	AP017835.1		Potyviridae	Unclassified	Potyvirus	Turnip mosaic virus
1215531419	AP017837.1		Potyviridae	Unclassified	Potyvirus	Turnip mosaic virus
1215531423	AP017839.1		Potyviridae	Unclassified	Potyvirus	Turnip mosaic virus
1215531429	AP017842.1		Potyviridae	Unclassified	Potyvirus	Turnip mosaic virus
1215531431	AP017843.1		Potyviridae	Unclassified	Potyvirus	Turnip mosaic virus
1215531435	AP017845.1		Potyviridae	Unclassified	Potyvirus	Turnip mosaic virus
1215531439	AP017847.1		Potyviridae	Unclassified	Potyvirus	Turnip mosaic virus
1215531461	AP017858.1		Potyviridae	Unclassified	Potyvirus	Turnip mosaic virus
1215531463	AP017859.1		Potyviridae	Unclassified	Potyvirus	Turnip mosaic virus
1215531471	AP017863.1		Potyviridae	Unclassified	Potyvirus	Turnip mosaic virus
1215531475	AP017865.1		Potyviridae	Unclassified	Potyvirus	Turnip mosaic virus
1215531481	AP017868.1		Potyviridae	Unclassified	Potyvirus	Turnip mosaic virus
1215531483	AP017869.1		Potyviridae	Unclassified	Potyvirus	Turnip mosaic virus
1215531485	AP017870.1		Potyviridae	Unclassified	Potyvirus	Turnip mosaic virus
1215531487	AP017871.1		Potyviridae	Unclassified	Potyvirus	Turnip mosaic virus
1215531489	AP017872.1		Potyviridae	Unclassified	Potyvirus	Turnip mosaic virus
1215531491	AP017873.1		Potyviridae	Unclassified	Potyvirus	Turnip mosaic virus
1215531493	AP017874.1		Potyviridae	Unclassified	Potyvirus	Turnip mosaic virus
1215531495	AP017875.1		Potyviridae	Unclassified	Potyvirus	Turnip mosaic virus
1215531497	AP017876.1		Potyviridae	Unclassified	Potyvirus	Turnip mosaic virus
1215531499	AP017877.1		Potyviridae	Unclassified	Potyvirus	Turnip mosaic virus
1215531501	AP017878.1		Potyviridae	Unclassified	Potyvirus	Turnip mosaic virus
1215531503	AP017879.1		Potyviridae	Unclassified	Potyvirus	Turnip mosaic virus
1215531513	AP017884.1		Potyviridae	Unclassified	Potyvirus	Turnip mosaic virus
1215531515	AP017885.1		Potyviridae	Unclassified	Potyvirus	Turnip mosaic virus
1215531517	AP017886.1		Potyviridae	Unclassified	Potyvirus	Turnip mosaic virus
1215531521	AP017888.1		Potyviridae	Unclassified	Potyvirus	Turnip mosaic virus
1215531523	AP017889.1		Potyviridae	Unclassified	Potyvirus	Turnip mosaic virus
1215531525	AP017890.1		Potyviridae	Unclassified	Potyvirus	Turnip mosaic virus
1229033429	KY271954.1		Potyviridae	Unclassified	Potyvirus	Papaya ringspot virus
1231942934	KX688598.1		Potyviridae	Unclassified	Potyvirus	Potato virus Y
1231942936	KX688599.1		Potyviridae	Unclassified	Potyvirus	Potato virus Y
1231942938	KX688600.1		Potyviridae	Unclassified	Potyvirus	Potato virus Y
1231942940	KX688601.1		Potyviridae	Unclassified	Potyvirus	Potato virus Y
1231942942	KX688602.1		Potyviridae	Unclassified	Potyvirus	Potato virus Y
1235731140	MF498886.1		Potyviridae	Unclassified	Potyvirus	Bean common mosaic virus
1235731142	MF498887.1		Potyviridae	Unclassified	Potyvirus	Bean common mosaic virus
1235731144	MF498888.1		Potyviridae	Unclassified	Potyvirus	Bean common mosaic virus
1235731146	MF498889.1		Potyviridae	Unclassified	Potyvirus	Bean common mosaic virus
1236513347	NC_035458.1		Potyviridae	Unclassified	Potyvirus	Wild melon vein banding virus
1236513349	NC_035459.1		Potyviridae	Unclassified	Potyvirus	Sudan watermelon mosaic virus
1236763738	KX660769.1		Potyviridae	Unclassified	Potyvirus	Pennisetum mosaic virus
1236765081	MF405295.1		Potyviridae	Unclassified	Potyvirus	Papaya ringspot virus
1236765083	MF405296.1		Potyviridae	Unclassified	Potyvirus	Papaya ringspot virus
1236765085	MF405297.1		Potyviridae	Unclassified	Potyvirus	Papaya ringspot virus
1236765087	MF405298.1		Potyviridae	Unclassified	Potyvirus	Papaya ringspot virus
1236765089	MF405299.1		Potyviridae	Unclassified	Potyvirus	Papaya ringspot virus
1237937593	LC228949.1		Potyviridae	Unclassified	Potyvirus	Plum pox virus
1245774613	KX823354.1		Potyviridae	Unclassified	Poacevirus	Sugarcane streak mosaic virus
1245774615	KX823355.1		Potyviridae	Unclassified	Poacevirus	Sugarcane streak mosaic virus
1245774617	KX823356.1		Potyviridae	Unclassified	Poacevirus	Sugarcane streak mosaic virus
1249614564	LC325839.1		Potyviridae	Unclassified	Potyvirus	East Asian Passiflora virus
1252311120	MF919134.1		Potyviridae	Unclassified	Bymovirus	Barley mild mosaic virus
1252311123	MF919135.1		Potyviridae	Unclassified	Bymovirus	Barley mild mosaic virus
1252311125	MF919136.1		Potyviridae	Unclassified	Bymovirus	Barley yellow mosaic virus
1252311128	MF919137.1		Potyviridae	Unclassified	Bymovirus	Barley yellow mosaic virus
1269292314	KX979913.1		Potyviridae	Unclassified	Macluravirus	Narcissus latent virus
1275016914	KY810782.1		Potyviridae	Unclassified	Potyvirus	Potato virus Y
1275605814	LC333268.1		Potyviridae	Unclassified	Potyvirus	Plum pox virus
1275605906	LC331298.2		Potyviridae	Unclassified	Potyvirus	Plum pox virus
1276346484	LC333552.1		Potyviridae	Unclassified	Potyvirus	Plum pox virus
1280074262	MF362994.1		Potyviridae	Unclassified	Potyvirus	Zucchini tigre mosaic virus
1283173655	MF370984.1		Potyviridae	Unclassified	Potyvirus	Plum pox virus
1283173657	MF370985.1		Potyviridae	Unclassified	Potyvirus	Plum pox virus
1283173659	MF370986.1		Potyviridae	Unclassified	Potyvirus	Plum pox virus
1283173661	MF370987.1		Potyviridae	Unclassified	Potyvirus	Plum pox virus
1283173663	MF370988.1		Potyviridae	Unclassified	Potyvirus	Plum pox virus
1283173665	MF370989.1		Potyviridae	Unclassified	Potyvirus	Plum pox virus
1283173667	MF370990.1		Potyviridae	Unclassified	Potyvirus	Plum pox virus
1283173669	MF370991.1		Potyviridae	Unclassified	Potyvirus	Plum pox virus
1283173671	MF370992.1		Potyviridae	Unclassified	Potyvirus	Plum pox virus
1283173673	MF370993.1		Potyviridae	Unclassified	Potyvirus	Plum pox virus
1283173675	MF370994.1		Potyviridae	Unclassified	Potyvirus	Plum pox virus
1283173676	MF370995.1		Potyviridae	Unclassified	Potyvirus	Plum pox virus
1283173678	MF370996.1		Potyviridae	Unclassified	Potyvirus	Plum pox virus
1283173680	MF370997.1		Potyviridae	Unclassified	Potyvirus	Plum pox virus
1283173682	MF370998.1		Potyviridae	Unclassified	Potyvirus	Plum pox virus
1283173684	MF370999.1		Potyviridae	Unclassified	Potyvirus	Plum pox virus
1283173686	MF371000.1		Potyviridae	Unclassified	Potyvirus	Plum pox virus
1283173688	MF371001.1		Potyviridae	Unclassified	Potyvirus	Plum pox virus
1283173690	MF371002.1		Potyviridae	Unclassified	Potyvirus	Plum pox virus
1283173692	MF371003.1		Potyviridae	Unclassified	Potyvirus	Plum pox virus
1301473238	MF440322.1		Potyviridae	Unclassified	Potyvirus	Potato virus Y
1304534333	MF185715.1		Potyviridae	Unclassified	Potyvirus	Sweet potato feathery mottle virus
1304534337	MF185716.1		Potyviridae	Unclassified	Potyvirus	Sweet potato virus G
1304539667	MG200167.1		Potyviridae	Unclassified	Potyvirus	Turnip mosaic virus
1315518876	MG656405.1		Potyviridae	Unclassified	Potyvirus	Basella rugose mosaic virus
1320953608	MG591487.1		Potyviridae	Unclassified	Potyvirus	Potato virus Y
1321070823	MG189944.1		Potyviridae	Unclassified	Potyvirus	Pokeweed mosaic virus
1330292716	MF962880.1		Potyviridae	Unclassified	Potyvirus	Celery mosaic virus
1334684652	KY354395.1		Potyviridae	Unclassified	Bymovirus	Wheat yellow mosaic virus
1334684654	KY354396.1		Potyviridae	Unclassified	Bymovirus	Wheat yellow mosaic virus
1334684656	KY354397.1		Potyviridae	Unclassified	Bymovirus	Wheat yellow mosaic virus
1334684658	KY354398.1		Potyviridae	Unclassified	Bymovirus	Wheat yellow mosaic virus
1334684660	KY354399.1		Potyviridae	Unclassified	Bymovirus	Wheat yellow mosaic virus
1334684662	KY354400.1		Potyviridae	Unclassified	Bymovirus	Wheat yellow mosaic virus
1334684664	KY354401.1		Potyviridae	Unclassified	Bymovirus	Wheat yellow mosaic virus
1334684667	KY354403.1		Potyviridae	Unclassified	Bymovirus	Wheat yellow mosaic virus
1334684669	KY354404.1		Potyviridae	Unclassified	Bymovirus	Wheat yellow mosaic virus
1334684671	KY354405.1		Potyviridae	Unclassified	Bymovirus	Wheat yellow mosaic virus
1334684673	KY354406.1		Potyviridae	Unclassified	Bymovirus	Wheat yellow mosaic virus
1334684675	KY354407.1		Potyviridae	Unclassified	Bymovirus	Wheat yellow mosaic virus
1334684677	KY354408.1		Potyviridae	Unclassified	Bymovirus	Wheat yellow mosaic virus
1334684679	KY354409.1		Potyviridae	Unclassified	Bymovirus	Wheat yellow mosaic virus
1334684685	KY354412.1		Potyviridae	Unclassified	Bymovirus	Wheat yellow mosaic virus
1334684687	KY354413.1		Potyviridae	Unclassified	Bymovirus	Wheat yellow mosaic virus
1334684689	KY354414.1		Potyviridae	Unclassified	Bymovirus	Wheat yellow mosaic virus
1334684691	KY354415.1		Potyviridae	Unclassified	Bymovirus	Wheat yellow mosaic virus
1334684693	KY354416.1		Potyviridae	Unclassified	Bymovirus	Wheat yellow mosaic virus
1334684695	KY354417.1		Potyviridae	Unclassified	Bymovirus	Wheat yellow mosaic virus
1334684697	KY354418.1		Potyviridae	Unclassified	Bymovirus	Wheat yellow mosaic virus
1334684699	KY354419.1		Potyviridae	Unclassified	Bymovirus	Wheat yellow mosaic virus
1334684701	KY354420.1		Potyviridae	Unclassified	Bymovirus	Wheat yellow mosaic virus
1335762644	KY614052.1		Potyviridae	Unclassified	Potyvirus	East Asian Passiflora virus
1339550085	MG758140.1		Potyviridae	Unclassified	Potyvirus	Banana bract mosaic virus
1339843137	KY548506.1		Potyviridae	Unclassified	Potyvirus	Sugarcane mosaic virus
1339845674	KY548507.1		Potyviridae	Unclassified	Potyvirus	Sugarcane mosaic virus
1339972634	NC_036802.1		Potyviridae	Unclassified	Potyvirus	Saffron latent virus
1339978624	KY762266.1		Potyviridae	Unclassified	Potyvirus	Moroccan watermelon mosaic virus
1344463103	MG545919.1		Potyviridae	Unclassified	Potyvirus	Canna yellow streak virus
1345606490	MF422609.1		Potyviridae	Unclassified	Potyvirus	Potato virus Y
1345606492	MF422610.1		Potyviridae	Unclassified	Potyvirus	Potato virus Y
1347731917	NC_037051.1		Potyviridae	Unclassified	Potyvirus	Hyacinth mosaic virus
1349733496	MF074214.1		Potyviridae	Unclassified	Potyvirus	Papaya ringspot virus
1349842395	MG197985.2		Potyviridae	Unclassified	Potyvirus	Papaya leaf distortion mosaic virus
1351232700	MF447179.1		Potyviridae	Unclassified	Potyvirus	Plum pox virus
1351232702	MF447180.1		Potyviridae	Unclassified	Potyvirus	Plum pox virus
1351705242	MF179119.1		Potyviridae	Unclassified	Potyvirus	Bean common mosaic necrosis virus
1353874938	KY986929.1		Potyviridae	Unclassified	Potyvirus	Soybean mosaic virus
1356588292	KY933061.1		Potyviridae	Unclassified	Potyvirus	Papaya ringspot virus
1368163980	MF467393.1		Potyviridae	Unclassified	Potyvirus	Sugarcane mosaic virus
1368163983	MF467394.1		Potyviridae	Unclassified	Potyvirus	Sugarcane mosaic virus
1368163986	MF467395.1		Potyviridae	Unclassified	Potyvirus	Sugarcane mosaic virus
1368163989	MF467396.1		Potyviridae	Unclassified	Potyvirus	Sugarcane mosaic virus
1368163992	MF467397.1		Potyviridae	Unclassified	Potyvirus	Sugarcane mosaic virus
1368163995	MF467398.1		Potyviridae	Unclassified	Potyvirus	Sugarcane mosaic virus
1368163998	MF467399.1		Potyviridae	Unclassified	Potyvirus	Sugarcane mosaic virus
1368164001	MF467400.1		Potyviridae	Unclassified	Potyvirus	Sugarcane mosaic virus
1368164005	MF467401.1		Potyviridae	Unclassified	Potyvirus	Sugarcane mosaic virus
1368164008	MF467402.1		Potyviridae	Unclassified	Potyvirus	Sugarcane mosaic virus
1368164011	MF467403.1		Potyviridae	Unclassified	Potyvirus	Sugarcane mosaic virus
1368834310	MG602674.1		Potyviridae	Unclassified	Potyvirus	Potato virus Y
1368834313	MG602675.1		Potyviridae	Unclassified	Potyvirus	Potato virus Y
1368834316	MG602676.1		Potyviridae	Unclassified	Potyvirus	Potato virus Y
1373868396	KY711418.1		Potyviridae	Unclassified	Potyvirus	Ornithogalum virus 3
1375620672	MF356497.1		Potyviridae	Unclassified	Potyvirus	Papaya ringspot virus
1376177465	MH006954.1		Potyviridae	Unclassified	Potyvirus	Potato virus Y
1376177467	MH006955.1		Potyviridae	Unclassified	Potyvirus	Potato virus Y
1376177469	MH006956.1		Potyviridae	Unclassified	Potyvirus	Potato virus Y
1376321365	MF176826.1		Potyviridae	Unclassified	Potyvirus	Potato virus Y
1376321369	MF176828.1		Potyviridae	Unclassified	Potyvirus	Potato virus Y
1376496145	MG932076.1		Potyviridae	Unclassified	Potyvirus	Sugarcane mosaic virus
1376496147	MG932077.1		Potyviridae	Unclassified	Potyvirus	Sugarcane mosaic virus
1376496149	MG932078.1		Potyviridae	Unclassified	Potyvirus	Sugarcane mosaic virus
1376496151	MG932079.1		Potyviridae	Unclassified	Potyvirus	Sugarcane mosaic virus
1376496153	MG932080.1		Potyviridae	Unclassified	Potyvirus	Sugarcane mosaic virus
1377686496	MH024838.1		Potyviridae	Unclassified	Potyvirus	Bean common mosaic virus
1377686498	MH024839.1		Potyviridae	Unclassified	Potyvirus	Bean common mosaic virus
1377686500	MH024840.1		Potyviridae	Unclassified	Potyvirus	Bean common mosaic virus
1377686502	MH024841.1		Potyviridae	Unclassified	Potyvirus	Bean common mosaic virus
1377686504	MH024842.1		Potyviridae	Unclassified	Potyvirus	Bean common mosaic virus
1377686506	MH024843.1		Potyviridae	Unclassified	Potyvirus	Bean common mosaic virus
1378968070	MF134425.1		Potyviridae	Unclassified	Potyvirus	Potato virus Y
1379031500	MF085000.1		Potyviridae	Unclassified	Potyvirus	Papaya ringspot virus
1388592702	MF346235.1		Potyviridae	Unclassified	Potyvirus	Plum pox virus
1388592704	MF346236.1		Potyviridae	Unclassified	Potyvirus	Plum pox virus
1388592706	MF346237.1		Potyviridae	Unclassified	Potyvirus	Plum pox virus
1388592708	MF346238.1		Potyviridae	Unclassified	Potyvirus	Plum pox virus
1388592710	MF346239.1		Potyviridae	Unclassified	Potyvirus	Plum pox virus
1388592712	MF346240.1		Potyviridae	Unclassified	Potyvirus	Plum pox virus
1388592715	MF346242.1		Potyviridae	Unclassified	Potyvirus	Plum pox virus
1388592718	MF346244.1		Potyviridae	Unclassified	Potyvirus	Plum pox virus
1388592721	MF346246.1		Potyviridae	Unclassified	Potyvirus	Plum pox virus
1388592723	MF346247.1		Potyviridae	Unclassified	Potyvirus	Plum pox virus
1388592725	MF346248.1		Potyviridae	Unclassified	Potyvirus	Plum pox virus
1388592728	MF346250.1		Potyviridae	Unclassified	Potyvirus	Plum pox virus
1388592730	MF346251.1		Potyviridae	Unclassified	Potyvirus	Plum pox virus
1388592732	MF346252.1		Potyviridae	Unclassified	Potyvirus	Plum pox virus
1388592734	MF346253.1		Potyviridae	Unclassified	Potyvirus	Plum pox virus
1388592736	MF346254.1		Potyviridae	Unclassified	Potyvirus	Plum pox virus
1388592738	MF346255.1		Potyviridae	Unclassified	Potyvirus	Plum pox virus
1388592740	MF346256.1		Potyviridae	Unclassified	Potyvirus	Plum pox virus
1388592742	MF346257.1		Potyviridae	Unclassified	Potyvirus	Plum pox virus
1388592744	MF346258.1		Potyviridae	Unclassified	Potyvirus	Plum pox virus
1388592746	MF346259.1		Potyviridae	Unclassified	Potyvirus	Plum pox virus
1388592748	MF346260.1		Potyviridae	Unclassified	Potyvirus	Plum pox virus
1388592750	MF346261.1		Potyviridae	Unclassified	Potyvirus	Plum pox virus
1388592753	MF346263.1		Potyviridae	Unclassified	Potyvirus	Plum pox virus
1388592755	MF346264.1		Potyviridae	Unclassified	Potyvirus	Plum pox virus
1388592757	MF346265.1		Potyviridae	Unclassified	Potyvirus	Plum pox virus
1388592759	MF346266.1		Potyviridae	Unclassified	Potyvirus	Plum pox virus
1388592761	MF346267.1		Potyviridae	Unclassified	Potyvirus	Plum pox virus
1388592763	MF346268.1		Potyviridae	Unclassified	Potyvirus	Plum pox virus
1388592765	MF346269.1		Potyviridae	Unclassified	Potyvirus	Plum pox virus
1388592767	MF346270.1		Potyviridae	Unclassified	Potyvirus	Plum pox virus
1388592769	MF346271.1		Potyviridae	Unclassified	Potyvirus	Plum pox virus
1388592771	MF346272.1		Potyviridae	Unclassified	Potyvirus	Plum pox virus
1388592773	MF346273.1		Potyviridae	Unclassified	Potyvirus	Plum pox virus
1388592777	MF346275.1		Potyviridae	Unclassified	Potyvirus	Plum pox virus
1388592779	MF346276.1		Potyviridae	Unclassified	Potyvirus	Plum pox virus
1388592782	MF346278.1		Potyviridae	Unclassified	Potyvirus	Plum pox virus
1388592784	MF346279.1		Potyviridae	Unclassified	Potyvirus	Plum pox virus
1388592786	MF346280.1		Potyviridae	Unclassified	Potyvirus	Plum pox virus
1388592788	MF346281.1		Potyviridae	Unclassified	Potyvirus	Plum pox virus
1388592790	MF346282.1		Potyviridae	Unclassified	Potyvirus	Plum pox virus
1388592792	MF346283.1		Potyviridae	Unclassified	Potyvirus	Plum pox virus
1388592795	MF346285.1		Potyviridae	Unclassified	Potyvirus	Plum pox virus
1388592797	MF346286.1		Potyviridae	Unclassified	Potyvirus	Plum pox virus
1388592801	MF346288.1		Potyviridae	Unclassified	Potyvirus	Plum pox virus
1388592803	MF346289.1		Potyviridae	Unclassified	Potyvirus	Plum pox virus
1388592805	MF346290.1		Potyviridae	Unclassified	Potyvirus	Plum pox virus
1388874376	LC314391.1		Potyviridae	Unclassified	Potyvirus	Narcissus yellow stripe virus
1388874378	LC314392.1		Potyviridae	Unclassified	Potyvirus	Narcissus yellow stripe virus
1388874380	LC314393.1		Potyviridae	Unclassified	Potyvirus	Narcissus yellow stripe virus
1388874382	LC314394.1		Potyviridae	Unclassified	Potyvirus	Narcissus yellow stripe virus
1388874384	LC314395.1		Potyviridae	Unclassified	Potyvirus	Narcissus yellow stripe virus
1388874386	LC314396.1		Potyviridae	Unclassified	Potyvirus	Narcissus yellow stripe virus
1388874388	LC314397.1		Potyviridae	Unclassified	Potyvirus	Narcissus yellow stripe virus
1389833950	MF385582.1		Potyviridae	Unclassified	Potyvirus	Iris severe mosaic virus
1390664753	MF382053.1		Potyviridae	Unclassified	Potyvirus	Potato virus Y
1395445885	MH205604.1		Potyviridae	Unclassified	Potyvirus	Sugarcane mosaic virus
1402402430	MF459661.1		Potyviridae	Unclassified	Tritimovirus	Wheat streak mosaic virus
1409380959	MF072712.1		Potyviridae	Unclassified	Potyvirus	Zucchini yellow mosaic virus
1411266907	MF078483.1		Potyviridae	Unclassified	Potyvirus	Bean common mosaic necrosis virus
1411267379	MF405190.1		Potyviridae	Unclassified	Potyvirus	Bean common mosaic virus
1411267553	MF405191.1		Potyviridae	Unclassified	Potyvirus	Bean common mosaic virus
1418353636	LC377214.1		Potyviridae	Unclassified	Potyvirus	Sugarcane mosaic virus
1432235352	LC412927.1		Potyviridae	Unclassified	Potyvirus	Watermelon mosaic virus
1433344444	LC413507.1		Potyviridae	Unclassified	Potyvirus	Turnip mosaic virus
1433344448	LC413509.1		Potyviridae	Unclassified	Potyvirus	Turnip mosaic virus
1433344450	LC413510.1		Potyviridae	Unclassified	Potyvirus	Turnip mosaic virus
1443028538	MH270528.1		Potyviridae	Unclassified	Potyvirus	Peanut mottle virus
1443029613	MF684760.1		Potyviridae	Unclassified	Potyvirus	Zucchini yellow mosaic virus
1446035353	LC371337.1		Potyviridae	Unclassified	Potyvirus	Zucchini tigre mosaic virus
1446221593	MG194418.1		Potyviridae	Unclassified	Potyvirus	Watermelon mosaic virus
1453252177	MG944249.1		Potyviridae	Unclassified	Potyvirus	Telosma mosaic virus
1464309345	NC_038560.1		Potyviridae	Unclassified	Macluravirus	Broad-leafed dock virus A
1464309347	NC_038561.1		Potyviridae	Unclassified	Macluravirus	Yam chlorotic mosaic virus
1464310645	NC_038984.1		Potyviridae	Unclassified	Potyvirus	Daphne virus Y
1464310751	NC_039002.1		Potyviridae	Unclassified	Bevemovirus	Bellflower veinal mottle virus
1464311299	NC_039088.1		Potyviridae	Unclassified	Macluravirus	Cardamom mosaic virus
1464464364	MH311853.1		Potyviridae	Unclassified	Potyvirus	Plum pox virus
1464464366	MH311854.1		Potyviridae	Unclassified	Potyvirus	Plum pox virus
1464464368	MH311855.1		Potyviridae	Unclassified	Potyvirus	Plum pox virus
1464464370	MH311856.1		Potyviridae	Unclassified	Potyvirus	Plum pox virus
1464464372	MH311857.1		Potyviridae	Unclassified	Potyvirus	Plum pox virus
1464464374	MH311858.1		Potyviridae	Unclassified	Potyvirus	Plum pox virus
1464464376	MH311859.1		Potyviridae	Unclassified	Potyvirus	Plum pox virus
1465946911	MH469724.1		Potyviridae	Unclassified	Potyvirus	Turnip mosaic virus
1465946913	MH469725.1		Potyviridae	Unclassified	Potyvirus	Turnip mosaic virus
1465946915	MH469726.1		Potyviridae	Unclassified	Potyvirus	Turnip mosaic virus
1469279880	MH568695.1		Potyviridae	Unclassified	Potyvirus	Bean common mosaic virus
1469281827	MH469650.1		Potyviridae	Unclassified	Potyvirus	Watermelon mosaic virus
1474805656	MG891924.1		Potyviridae	Unclassified	Bymovirus	Barley yellow mosaic virus
1474805659	MG891929.1		Potyviridae	Unclassified	Bymovirus	Barley yellow mosaic virus
1474806160	MG891923.1		Potyviridae	Unclassified	Bymovirus	Barley yellow mosaic virus
1474806163	MG891928.1		Potyviridae	Unclassified	Bymovirus	Barley yellow mosaic virus
1474807156	MG891921.1		Potyviridae	Unclassified	Bymovirus	Barley yellow mosaic virus
1474807159	MG891926.1		Potyviridae	Unclassified	Bymovirus	Barley yellow mosaic virus
1474807663	MG891920.1		Potyviridae	Unclassified	Bymovirus	Barley yellow mosaic virus
1474807666	MG891925.1		Potyviridae	Unclassified	Bymovirus	Barley yellow mosaic virus
1474808178	MG891918.1		Potyviridae	Unclassified	Bymovirus	Barley mild mosaic virus
1474808181	MG891919.1		Potyviridae	Unclassified	Bymovirus	Barley mild mosaic virus
1476019418	MH042024.1		Potyviridae	Unclassified	Potyvirus	Zucchini yellow mosaic virus
1476433206	MH844588.1		Potyviridae	Unclassified	Potyvirus	Cowpea aphid-borne mosaic virus
1477501753	MG656415.1		Potyviridae	Unclassified	Potyvirus	Sweet potato feathery mottle virus
1477501755	MG656416.1		Potyviridae	Unclassified	Potyvirus	Sweet potato feathery mottle virus
1477501757	MG656417.1		Potyviridae	Unclassified	Potyvirus	Sweet potato feathery mottle virus
1477501761	MG656419.1		Potyviridae	Unclassified	Potyvirus	Sweet potato feathery mottle virus
1477501763	MG656420.1		Potyviridae	Unclassified	Potyvirus	Sweet potato feathery mottle virus
1477501765	MG656421.1		Potyviridae	Unclassified	Potyvirus	Sweet potato feathery mottle virus
1477501767	MG656422.1		Potyviridae	Unclassified	Potyvirus	Sweet potato feathery mottle virus
1477501769	MG656423.1		Potyviridae	Unclassified	Potyvirus	Sweet potato feathery mottle virus
1477501771	MG656424.1		Potyviridae	Unclassified	Potyvirus	Sweet potato feathery mottle virus
1477501773	MG656425.1		Potyviridae	Unclassified	Potyvirus	Sweet potato feathery mottle virus
1477501775	MG656426.1		Potyviridae	Unclassified	Potyvirus	Sweet potato feathery mottle virus
1477501779	MG656428.1		Potyviridae	Unclassified	Potyvirus	Sweet potato feathery mottle virus
1477501783	MG656430.1		Potyviridae	Unclassified	Potyvirus	Sweet potato feathery mottle virus
1477501785	MG656431.1		Potyviridae	Unclassified	Potyvirus	Sweet potato feathery mottle virus
1477501918	MG656432.1		Potyviridae	Unclassified	Potyvirus	Sweet potato virus C
1477501920	MG656433.1		Potyviridae	Unclassified	Potyvirus	Sweet potato virus C
1477501922	MG656434.1		Potyviridae	Unclassified	Potyvirus	Sweet potato virus C
1477501924	MG656435.1		Potyviridae	Unclassified	Potyvirus	Sweet potato virus C
1477501926	MG656436.1		Potyviridae	Unclassified	Potyvirus	Sweet potato virus C
1477501928	MG656437.1		Potyviridae	Unclassified	Potyvirus	Sweet potato virus C
1477502019	MH645041.1		Potyviridae	Unclassified	Bymovirus	Wheat spindle streak mosaic virus
1477502023	MH645043.1		Potyviridae	Unclassified	Bymovirus	Wheat spindle streak mosaic virus
1477502025	MH645044.1		Potyviridae	Unclassified	Bymovirus	Wheat spindle streak mosaic virus
1483526046	MG711313.1		Potyviridae	Unclassified	Potyvirus	Yam mosaic virus
1489856731	MH795797.1		Potyviridae	Unclassified	Potyvirus	Sugarcane mosaic virus
1489856747	MH795798.1		Potyviridae	Unclassified	Potyvirus	Sugarcane mosaic virus
1490011994	MG736812.1		Potyviridae	Unclassified	Potyvirus	Plum pox virus
1493498574	MG640393.2		Potyviridae	Unclassified	Potyvirus	Bean common mosaic necrosis virus
1493498587	MG640400.2		Potyviridae	Unclassified	Potyvirus	Bean common mosaic virus
1493498588	MG640401.2		Potyviridae	Unclassified	Potyvirus	Bean common mosaic virus
1493498589	MG640402.2		Potyviridae	Unclassified	Potyvirus	Bean common mosaic virus
1493498592	MG640404.2		Potyviridae	Unclassified	Potyvirus	Bean common mosaic virus
1495159459	MH311882.1		Potyviridae	Unclassified	Potyvirus	Papaya ringspot virus
1496316500	MG800832.1		Potyviridae	Unclassified	Potyvirus	Moroccan watermelon mosaic virus
1509900077	MG602227.1		Potyviridae	Unclassified	Potyvirus	Dasheen mosaic virus
1509900079	MG602228.1		Potyviridae	Unclassified	Potyvirus	Dasheen mosaic virus
1509900081	MG602229.1		Potyviridae	Unclassified	Potyvirus	Dasheen mosaic virus
1509900082	MG602230.1		Potyviridae	Unclassified	Potyvirus	Dasheen mosaic virus
1509900084	MG602231.1		Potyviridae	Unclassified	Potyvirus	Dasheen mosaic virus
1509900085	MG602232.1		Potyviridae	Unclassified	Potyvirus	Dasheen mosaic virus
1509900087	MG602233.1		Potyviridae	Unclassified	Potyvirus	Dasheen mosaic virus
1509900089	MG602234.1		Potyviridae	Unclassified	Potyvirus	Dasheen mosaic virus
1509900090	MG602235.1		Potyviridae	Unclassified	Potyvirus	Dasheen mosaic virus
1511198189	MF975780.1		Potyviridae	Unclassified	Ipomovirus	Cassava brown streak virus
1511947344	MK124612.1		Potyviridae	Unclassified	Potyvirus	Zucchini yellow mosaic virus
1514756494	LC433737.1		Potyviridae	Unclassified	Potyvirus	Iris severe mosaic virus
1515575871	MH778648.1		Potyviridae	Unclassified	Potyvirus	Sweet potato feathery mottle virus
1515575873	MH782222.1		Potyviridae	Unclassified	Potyvirus	Sweet potato virus C
1515575875	MH782223.1		Potyviridae	Unclassified	Potyvirus	Sweet potato feathery mottle virus
1515575877	MH782224.1		Potyviridae	Unclassified	Potyvirus	Sweet potato feathery mottle virus
1515575879	MH782225.1		Potyviridae	Unclassified	Potyvirus	Sweet potato feathery mottle virus
1515575881	MH782226.1		Potyviridae	Unclassified	Potyvirus	Sweet potato virus C
1515575883	MH782227.1		Potyviridae	Unclassified	Potyvirus	Sweet potato feathery mottle virus
1515575885	MH782228.1		Potyviridae	Unclassified	Potyvirus	Sweet potato virus C
1515575887	MH782229.1		Potyviridae	Unclassified	Potyvirus	Sweet potato virus C
1516455146	MH169563.1		Potyviridae	Unclassified	Potyvirus	Bean common mosaic necrosis virus
1516455148	MH169564.1		Potyviridae	Unclassified	Potyvirus	Bean common mosaic necrosis virus
1516455150	MH169565.1		Potyviridae	Unclassified	Potyvirus	Bean common mosaic necrosis virus
1516455152	MH169566.1		Potyviridae	Unclassified	Potyvirus	Bean common mosaic necrosis virus
1516455154	MH169567.1		Potyviridae	Unclassified	Potyvirus	Bean common mosaic necrosis virus
1516455156	MH169568.1		Potyviridae	Unclassified	Potyvirus	Bean common mosaic necrosis virus
1516481449	MG019914.1		Potyviridae	Unclassified	Ipomovirus	Cassava brown streak virus
1523709794	MH603861.1		Potyviridae	Unclassified	Potyvirus	Potato virus Y
1523709796	MH603862.1		Potyviridae	Unclassified	Potyvirus	Potato virus Y
1532673771	MH779472.1		Potyviridae	Unclassified	Potyvirus	Henbane mosaic virus
1532673773	MH779473.1		Potyviridae	Unclassified	Potyvirus	Henbane mosaic virus
1532673775	MH779474.1		Potyviridae	Unclassified	Potyvirus	Henbane mosaic virus
1535794201	MH093720.1		Potyviridae	Unclassified	Potyvirus	Sugarcane mosaic virus
1535794209	MH093724.1		Potyviridae	Unclassified	Potyvirus	Sugarcane mosaic virus
1535794217	MH093728.1		Potyviridae	Unclassified	Potyvirus	Sugarcane mosaic virus
1535794223	MH093731.1		Potyviridae	Unclassified	Potyvirus	Sugarcane mosaic virus
1535849269	MH069210.1		Potyviridae	Unclassified	Potyvirus	Potato virus A
1537915172	MK127536.1		Potyviridae	Unclassified	Potyvirus	Shallot yellow stripe virus
1554060705	MH170887.1		Potyviridae	Unclassified	Potyvirus	Apium virus Y
1554060707	MH170888.1		Potyviridae	Unclassified	Potyvirus	Apium virus Y
1554060709	MH170889.1		Potyviridae	Unclassified	Potyvirus	Carrot thin leaf virus
1571377390	MK070541.1		Potyviridae	Unclassified	Potyvirus	Wild tomato mosaic virus
1571823092	NC_040507.1		Potyviridae	Unclassified	Bymovirus	Wheat spindle streak mosaic virus
1571823353	NC_040508.1		Potyviridae	Unclassified	Bymovirus	Wheat spindle streak mosaic virus
1571847421	NC_040802.1		Potyviridae	Unclassified	Potyvirus	Lily virus Y
1571847601	NC_040836.1		Potyviridae	Unclassified	Arepavirus	Areca palm necrotic spindle-spot virus
1575637705	MK387313.1		Potyviridae	Unclassified	Potyvirus	Plum pox virus
1590488973	MG967620.1		Potyviridae	Unclassified	Potyvirus	Zucchini yellow mosaic virus
1590489031	MK116871.1		Potyviridae	Unclassified	Potyvirus	Pea seed-borne mosaic virus
1590489034	MK116872.1		Potyviridae	Unclassified	Potyvirus	Pea seed-borne mosaic virus
1590489037	MK116873.1		Potyviridae	Unclassified	Potyvirus	Pea seed-borne mosaic virus
1591440922	MK350280.1		Potyviridae	Unclassified	Potyvirus	Soybean mosaic virus
1591633865	MK092720.1		Potyviridae	Unclassified	Potyvirus	Wild potato mosaic virus
1591634161	MK092721.1		Potyviridae	Unclassified	Potyvirus	Wild potato mosaic virus
1591634211	MK092722.1		Potyviridae	Unclassified	Potyvirus	Wild potato mosaic virus
1591634213	MK092723.1		Potyviridae	Unclassified	Potyvirus	Wild potato mosaic virus
1591634215	MK092724.1		Potyviridae	Unclassified	Potyvirus	Wild potato mosaic virus
1591634217	MK092725.1		Potyviridae	Unclassified	Potyvirus	Wild potato mosaic virus
1591646546	MH744999.1		Potyviridae	Unclassified	Potyvirus	Bean common mosaic virus
1591646548	MH795801.1		Potyviridae	Unclassified	Potyvirus	Bean common mosaic virus
1601879223	MH735111.1		Potyviridae	Unclassified	Potyvirus	Turnip mosaic virus
1601879225	MH735112.1		Potyviridae	Unclassified	Potyvirus	Turnip mosaic virus
1605035205	MH023308.1		Potyviridae	Unclassified	Potyvirus	Sweet potato feathery mottle virus
1605035209	MH023310.1		Potyviridae	Unclassified	Potyvirus	Sweet potato virus 2
1605035211	MH023311.1		Potyviridae	Unclassified	Potyvirus	Sweet potato virus G
1609530263	MH444652.1		Potyviridae	Unclassified	Potyvirus	Papaya ringspot virus
1622981580	MH898883.1		Potyviridae	Unclassified	Potyvirus	Tobacco vein banding mosaic virus
1625817325	MH939145.1		Potyviridae	Unclassified	Tritimovirus	Wheat streak mosaic virus
1625817327	MH939146.1		Potyviridae	Unclassified	Tritimovirus	Wheat streak mosaic virus
1625822314	MK680813.1		Potyviridae	Unclassified	Potyvirus	Tobacco etch virus
1625822610	MK688996.1		Potyviridae	Unclassified	Potyvirus	Tobacco etch virus
1625822612	MK688997.1		Potyviridae	Unclassified	Potyvirus	Tobacco etch virus
1625840311	MH388493.1		Potyviridae	Unclassified	Potyvirus	Sweet potato feathery mottle virus
1625840626	MH388494.1		Potyviridae	Unclassified	Potyvirus	Sweet potato feathery mottle virus
1625840909	MH388495.1		Potyviridae	Unclassified	Potyvirus	Sweet potato feathery mottle virus
1625840987	MH388497.1		Potyviridae	Unclassified	Potyvirus	Sweet potato latent virus
1625840990	MH388498.1		Potyviridae	Unclassified	Potyvirus	Sweet potato virus C
1625840992	MH388499.1		Potyviridae	Unclassified	Potyvirus	Sweet potato virus C
1625840994	MH388500.1		Potyviridae	Unclassified	Potyvirus	Sweet potato virus C
1625841005	MH388503.1		Potyviridae	Unclassified	Potyvirus	Sweet potato virus G
1625841007	MH388504.1		Potyviridae	Unclassified	Potyvirus	Sweet potato virus G
1628749600	MH933742.1		Potyviridae	Unclassified	Potyvirus	Potato virus Y
1632161749	MK649741.1		Potyviridae	Unclassified	Potyvirus	Bean yellow mosaic virus
1632375029	MK033873.1		Potyviridae	Unclassified	Potyvirus	Zucchini yellow mosaic virus
1632375031	MK033874.1		Potyviridae	Unclassified	Potyvirus	Zucchini yellow mosaic virus
1654333124	MK103391.1		Potyviridae	Unclassified	Ipomovirus	Ugandan cassava brown streak virus
1654333128	MK103392.1		Potyviridae	Unclassified	Ipomovirus	Cassava brown streak virus
1665849432	MK392509.1		Potyviridae	Unclassified	Potyvirus	Sweet potato virus G
1666023228	MK131270.1		Potyviridae	Unclassified	Potyvirus	Bean yellow mosaic virus
1679775364	MK190679.1		Potyviridae	Unclassified	Potyvirus	Potato virus Y
1681076143	MK204479.1		Potyviridae	Unclassified	Potyvirus	Zucchini shoestring virus
1681076149	MK204481.1		Potyviridae	Unclassified	Potyvirus	Zucchini shoestring virus
1682152040	MK217416.1		Potyviridae	Unclassified	Potyvirus	Watermelon mosaic virus
1690537480	MH795841.1		Potyviridae	Unclassified	Potyvirus	Potato virus Y
1690537486	MH795844.1		Potyviridae	Unclassified	Potyvirus	Potato virus Y
1690537488	MH795845.1		Potyviridae	Unclassified	Potyvirus	Potato virus Y
1690537496	MH795849.1		Potyviridae	Unclassified	Potyvirus	Potato virus Y
1690537498	MH795850.1		Potyviridae	Unclassified	Potyvirus	Potato virus Y
1690537500	MH795851.1		Potyviridae	Unclassified	Potyvirus	Potato virus Y
1690537502	MH795852.1		Potyviridae	Unclassified	Potyvirus	Potato virus Y
1690537504	MH795853.1		Potyviridae	Unclassified	Potyvirus	Potato virus Y
1690537506	MH795854.1		Potyviridae	Unclassified	Potyvirus	Potato virus Y
1690537522	MH795862.1		Potyviridae	Unclassified	Potyvirus	Potato virus Y
1690537524	MH795863.1		Potyviridae	Unclassified	Potyvirus	Potato virus Y
1690537526	MH795864.1		Potyviridae	Unclassified	Potyvirus	Potato virus Y
1692105029	LC484284.1		Potyviridae	Unclassified	Bymovirus	Wheat yellow mosaic virus
1692105090	LC484285.1		Potyviridae	Unclassified	Bymovirus	Wheat yellow mosaic virus
1693310628	MK956829.1		Potyviridae	Unclassified	Potyvirus	Zucchini yellow mosaic virus
1694421608	MK405594.1		Potyviridae	Unclassified	Potyvirus	Chilli veinal mottle virus
1694999764	NC_043532.1		Potyviridae	Unclassified	Potyvirus	Paris mosaic necrosis virus
1694999833	NC_043536.1		Potyviridae	Unclassified	Potyvirus	Mediterranean ruda virus
1694999867	NC_043537.1		Potyviridae	Unclassified	Potyvirus	African eggplant mosaic virus
1696840576	MK241971.1		Potyviridae	Unclassified	Potyvirus	Turnip mosaic virus
1696840579	MK241972.1		Potyviridae	Unclassified	Potyvirus	Turnip mosaic virus
1696840582	MK241973.1		Potyviridae	Unclassified	Potyvirus	Turnip mosaic virus
1696840707	MK241974.1		Potyviridae	Unclassified	Potyvirus	Turnip mosaic virus
1696840736	MK241975.1		Potyviridae	Unclassified	Potyvirus	Turnip mosaic virus
1699888436	LC433691.1		Potyviridae	Unclassified	Potyvirus	Bean common mosaic necrosis virus
1699888438	LC433738.1		Potyviridae	Unclassified	Potyvirus	Peanut mottle virus
1705463259	MK516282.1		Potyviridae	Unclassified	Potyvirus	Bean yellow mosaic virus
1708595983	AB451182.2		Potyviridae	Unclassified	Potyvirus	Potato virus Y
1709478881	LC323107.1		Potyviridae	Unclassified	Potyvirus	Soybean mosaic virus
1714598186	MK372942.1		Potyviridae	Unclassified	Potyvirus	Plum pox virus
1714598192	MK372945.1		Potyviridae	Unclassified	Potyvirus	Plum pox virus
1714598194	MK372946.1		Potyviridae	Unclassified	Potyvirus	Plum pox virus
1714598196	MK372947.1		Potyviridae	Unclassified	Potyvirus	Plum pox virus
1714598198	MK372948.1		Potyviridae	Unclassified	Potyvirus	Plum pox virus
1714598200	MK372949.1		Potyviridae	Unclassified	Potyvirus	Plum pox virus
1714598202	MK372950.1		Potyviridae	Unclassified	Potyvirus	Plum pox virus
1714598204	MK372951.1		Potyviridae	Unclassified	Potyvirus	Plum pox virus
1714598206	MK372952.1		Potyviridae	Unclassified	Potyvirus	Plum pox virus
1714598208	MK372953.1		Potyviridae	Unclassified	Potyvirus	Plum pox virus
1714598210	MK372954.1		Potyviridae	Unclassified	Potyvirus	Plum pox virus
1714598212	MK372955.1		Potyviridae	Unclassified	Potyvirus	Plum pox virus
1714598214	MK372956.1		Potyviridae	Unclassified	Potyvirus	Plum pox virus
1714598216	MK372957.1		Potyviridae	Unclassified	Potyvirus	Plum pox virus
1714598218	MK372958.1		Potyviridae	Unclassified	Potyvirus	Plum pox virus
1714598220	MK372959.1		Potyviridae	Unclassified	Potyvirus	Plum pox virus
1714598222	MK372960.1		Potyviridae	Unclassified	Potyvirus	Plum pox virus
1714598224	MK372961.1		Potyviridae	Unclassified	Potyvirus	Plum pox virus
1714598226	MK372962.1		Potyviridae	Unclassified	Potyvirus	Plum pox virus
1714598228	MK372963.1		Potyviridae	Unclassified	Potyvirus	Plum pox virus
1714598229	MK372964.1		Potyviridae	Unclassified	Potyvirus	Plum pox virus
1714598231	MK372965.1		Potyviridae	Unclassified	Potyvirus	Plum pox virus
1714598235	MK372967.1		Potyviridae	Unclassified	Potyvirus	Plum pox virus
1714598237	MK372968.1		Potyviridae	Unclassified	Potyvirus	Plum pox virus
1714598241	MK372970.1		Potyviridae	Unclassified	Potyvirus	Plum pox virus
1714598243	MK372971.1		Potyviridae	Unclassified	Potyvirus	Plum pox virus
1714598245	MK372972.1		Potyviridae	Unclassified	Potyvirus	Plum pox virus
1714598247	MK372973.1		Potyviridae	Unclassified	Potyvirus	Plum pox virus
1714598249	MK372974.1		Potyviridae	Unclassified	Potyvirus	Plum pox virus
1714598251	MK372975.1		Potyviridae	Unclassified	Potyvirus	Plum pox virus
1714598253	MK372976.1		Potyviridae	Unclassified	Potyvirus	Plum pox virus
1714598255	MK372977.1		Potyviridae	Unclassified	Potyvirus	Plum pox virus
1714598257	MK372978.1		Potyviridae	Unclassified	Potyvirus	Plum pox virus
1714598259	MK372979.1		Potyviridae	Unclassified	Potyvirus	Plum pox virus
1714598261	MK372980.1		Potyviridae	Unclassified	Potyvirus	Plum pox virus
1714598269	MK372984.1		Potyviridae	Unclassified	Potyvirus	Plum pox virus
1716959688	LC493096.1		Potyviridae	Unclassified	Potyvirus	Bean common mosaic necrosis virus
1721742637	MH595736.1		Potyviridae	Unclassified	Potyvirus	Moroccan watermelon mosaic virus
1721742639	MH595737.1		Potyviridae	Unclassified	Potyvirus	Moroccan watermelon mosaic virus
1721742641	MH595738.1		Potyviridae	Unclassified	Potyvirus	Moroccan watermelon mosaic virus
1721742643	MH595739.1		Potyviridae	Unclassified	Potyvirus	Moroccan watermelon mosaic virus
1721742645	MH595740.1		Potyviridae	Unclassified	Potyvirus	Moroccan watermelon mosaic virus
1721742647	MH595741.1		Potyviridae	Unclassified	Potyvirus	Moroccan watermelon mosaic virus
1721742649	MH595742.1		Potyviridae	Unclassified	Potyvirus	Moroccan watermelon mosaic virus
1721742651	MH595743.1		Potyviridae	Unclassified	Potyvirus	Moroccan watermelon mosaic virus
1721742653	MH595744.1		Potyviridae	Unclassified	Potyvirus	Moroccan watermelon mosaic virus
1721742655	MH595745.1		Potyviridae	Unclassified	Potyvirus	Moroccan watermelon mosaic virus
1721742657	MH595746.1		Potyviridae	Unclassified	Potyvirus	Moroccan watermelon mosaic virus
1722504838	MH397222.1		Potyviridae	Unclassified	Potyvirus	Papaya ringspot virus
1722561758	MN059436.1		Potyviridae	Unclassified	Potyvirus	Leek yellow stripe virus
1722561760	MN059437.1		Potyviridae	Unclassified	Potyvirus	Leek yellow stripe virus
1722561762	MN059438.1		Potyviridae	Unclassified	Potyvirus	Leek yellow stripe virus
1722561764	MN059439.1		Potyviridae	Unclassified	Potyvirus	Leek yellow stripe virus
1722561766	MN059440.1		Potyviridae	Unclassified	Potyvirus	Leek yellow stripe virus
1722561768	MN059441.1		Potyviridae	Unclassified	Potyvirus	Leek yellow stripe virus
1722561770	MN059442.1		Potyviridae	Unclassified	Potyvirus	Leek yellow stripe virus
1722561772	MN059443.1		Potyviridae	Unclassified	Potyvirus	Leek yellow stripe virus
1722561774	MN059444.1		Potyviridae	Unclassified	Potyvirus	Leek yellow stripe virus
1722561776	MN059445.1		Potyviridae	Unclassified	Potyvirus	Leek yellow stripe virus
1722561778	MN059446.1		Potyviridae	Unclassified	Potyvirus	Leek yellow stripe virus
1722561780	MN059447.1		Potyviridae	Unclassified	Potyvirus	Leek yellow stripe virus
1722561782	MN059448.1		Potyviridae	Unclassified	Potyvirus	Leek yellow stripe virus
1722561784	MN059449.1		Potyviridae	Unclassified	Potyvirus	Leek yellow stripe virus
1722561786	MN059450.1		Potyviridae	Unclassified	Potyvirus	Leek yellow stripe virus
1722561788	MN059451.1		Potyviridae	Unclassified	Potyvirus	Leek yellow stripe virus
1722561790	MN059452.1		Potyviridae	Unclassified	Potyvirus	Leek yellow stripe virus
1722561792	MN059453.1		Potyviridae	Unclassified	Potyvirus	Leek yellow stripe virus
1722561794	MN059454.1		Potyviridae	Unclassified	Potyvirus	Leek yellow stripe virus
1722561796	MN059455.1		Potyviridae	Unclassified	Potyvirus	Leek yellow stripe virus
1722561798	MN059456.1		Potyviridae	Unclassified	Potyvirus	Leek yellow stripe virus
1722561800	MN059457.1		Potyviridae	Unclassified	Potyvirus	Leek yellow stripe virus
1722561802	MN059458.1		Potyviridae	Unclassified	Potyvirus	Leek yellow stripe virus
1722561804	MN059459.1		Potyviridae	Unclassified	Potyvirus	Leek yellow stripe virus
[truncated: 19,264 more rows]
