# Supplementary material for: VISTA: A Tool for Fast Taxonomic Assignment of Viral Genome Sequences
Source: Genomics Proteomics Bioinformatics. 2024 Nov 14;23(1):qzae082. doi: 10.1093/gpbjnl/qzae082 (PMC12212643; doi:10.1093/gpbjnl/qzae082)
Supplement: qzae082_Supplementary_Data [file qzae082_supplementary_data.zip › Supplementary Table 2.xlsx]

## Sheet: Sheet1
Table S2 Taxonomic assignments for unknown viral genomes in the class Caudoviricetes
Query	Query family	Query genus	Query species	Closest match (GI)	Closest match family	Closest match genus	Closest match species	Distance	Assignment	Result
NC_020158	Druskaviridae	Tredecimvirus	Tredecimvirus HVTV1	509140683	Druskaviridae	Hacavirus	Hacavirus HCTV1	0.5347	Novel Genus	TRUE
NC_021322	Madisaviridae	Clampvirus	Clampvirus HHTV1	1859659502	Unclassified	Aphroditevirus	Aphroditevirus USC1	0.6401	Novel Family	TRUE
NC_021340	Saparoviridae	Halohivirus	Halohivirus HHTV2	509140683	Druskaviridae	Hacavirus	Hacavirus HCTV1	0.62	Novel Family	TRUE
NC_021319	Saparoviridae	Samsavirus	Samsavirus HCTV2	2033832421	Unclassified	Skogvirus	Skogvirus Skog	0.6485	Novel Family	TRUE
NC_021471	Shortaselviridae	Lonfivirus	Lonfivirus HSTV1	1631942767	Unclassified	Gustavvirus	Gustavvirus gustav	0.7214	Novel Family	TRUE
NC_071037	Autographiviridae	Berlinvirus	Salmonella phage vB_STy-RN5i1	557307365	Autographiviridae	Berlinvirus	Berlinvirus FE44	0.2604	Known Genus	TRUE
NC_071038	Demerecviridae	Epseptimavirus	Salmonella phage vB_STy-RN29	1842019013	Demerecviridae	Epseptimavirus	Epseptimavirus S124	0.2261	Known Genus	TRUE
NC_070776	Straboviridae	Kanagawavirus	Kosakonia phage 305	1859667726	Straboviridae	Kanagawavirus	Kanagawavirus cipnine	0.1437	Known Genus	TRUE
NC_070777	Straboviridae	Kanagawavirus	Enterobacter phage vB_EhoM-IME523	1859667726	Straboviridae	Kanagawavirus	Kanagawavirus cipnine	0.1162	Known Genus	TRUE
NC_070778	Straboviridae	Kanagawavirus	Enterobacter phage vB_EclM_Q7622	1859667726	Straboviridae	Kanagawavirus	Kanagawavirus cipnine	0.1254	Known Genus	TRUE
NC_070780	Straboviridae	Gaprivervirus	Escherichia phage vB_EcoM_RZ	308814351	Straboviridae	Gaprivervirus	Gaprivervirus sp18	0.1593	Known Genus	TRUE
NC_070860	Schitoviridae	Cbunavirus	Pectobacterium phage Possum	1859644286	Schitoviridae	Cbunavirus	Cbunavirus CB4	0.2536	Known Genus	TRUE
NC_070861	Schitoviridae	Cbunavirus	Kosakonia phage Kc283	1859644286	Schitoviridae	Cbunavirus	Cbunavirus CB4	0.3454	Known Genus	TRUE
NC_070862	Schitoviridae	Litunavirus	Pseudomonas phage VB_PaeS_VL1	849255556	Schitoviridae	Litunavirus	Pseudomonas phage YH6	0.2051	Known Genus	TRUE
NC_070863	Schitoviridae	Litunavirus	Pseudomonas phage vB_PaeP_TUMS_P121	1070102046	Schitoviridae	Litunavirus	Litunavirus Ab09	0.1977	Known Genus	TRUE
NC_070864	Schitoviridae	Litunavirus	Pseudomonas phage PAP02	985760579	Schitoviridae	Litunavirus	Litunavirus PA26	0.1789	Known Genus	TRUE
NC_070865	Schitoviridae	Litunavirus	Pseudomonas phage vB_Pae575P-3	1070105399	Schitoviridae	Litunavirus	Pseudomonas phage vB_PaeP_MAG4	0.1667	Known Genus	TRUE
NC_070866	Schitoviridae	Littlefixvirus	Pseudomonas phage 98PfluR60PP	1859648885	Schitoviridae	Littlefixvirus	Littlefixvirus littlefix	0.366	Known Genus	TRUE
NC_070868	Schitoviridae	Pokkenvirus	Stenotrophomonas phage Piffle	1864378377	Schitoviridae	Pokkenvirus	Pokkenvirus pokken	0.3789	Known Genus	TRUE
NC_070869	Schitoviridae	Gamaleyavirus	Escherichia phage vB_EcoP_SP5M	682123813	Schitoviridae	Gamaleyavirus	Gamaleyavirus APEC7	0.2249	Known Genus	TRUE
NC_070870	Schitoviridae	Gamaleyavirus	Escherichia phage phi G17	414090494	Schitoviridae	Gamaleyavirus	Gamaleyavirus IME11	0.232	Known Genus	TRUE
NC_070871	Schitoviridae	Gamaleyavirus	Escherichia phage PGN829.1	414090494	Schitoviridae	Gamaleyavirus	Gamaleyavirus IME11	0.2494	Known Genus	TRUE
NC_070872	Schitoviridae	Gamaleyavirus	Escherichia phage U1G	414090494	Schitoviridae	Gamaleyavirus	Gamaleyavirus IME11	0.3051	Known Genus	TRUE
NC_070873	Schitoviridae	Gamaleyavirus	Escherichia phage St11Ph5	589892035	Schitoviridae	Gamaleyavirus	Gamaleyavirus Sb1	0.224	Known Genus	TRUE
NC_070874	Schitoviridae	Gamaleyavirus	Escherichia phage vB_EcoP-ZQ2	408905849	Schitoviridae	Gamaleyavirus	Gamaleyavirus ECBP1	0.2401	Known Genus	TRUE
NC_070878	Rountreeviridae	Rosenblumvirus	Staphylococcus phage JPL-50	2047460022	Rountreeviridae	Rosenblumvirus	Rosenblumvirus LSA2366	0.0658	Known Genus	TRUE
NC_070879	Rountreeviridae	Andhravirus	Staphylococcus phage vB_SepP_BE03	1842001637	Rountreeviridae	Andhravirus	Andhravirus St134	0.0774	Known Genus	TRUE
NC_070880	Rountreeviridae	Andhravirus	Staphylococcus phage SeAlphi	1842001608	Rountreeviridae	Andhravirus	Andhravirus andhra	0.1122	Known Genus	TRUE
NC_070902	Peduoviridae	Peduovirus	Escherichia phage 11W	1864371927	Peduoviridae	Peduovirus	Peduovirus P24C9	0.078	Known Genus	TRUE
NC_070903	Peduoviridae	Peduovirus	Escherichia phage P2_AC1	2047453100	Peduoviridae	Peduovirus	Peduovirus YPM50	0.1501	Known Genus	TRUE
NC_070904	Peduoviridae	Peduovirus	Peduovirus P2	33438897	Peduoviridae	Peduovirus	Peduovirus Wphi	0.1188	Known Genus	TRUE
NC_070905	Peduoviridae	Peduovirus	Peduovirus P2	1112883066	Peduoviridae	Peduovirus	Peduovirus STYP1	0.1672	Known Genus	TRUE
NC_070906	Peduoviridae	Peduovirus	Peduovirus P2	1864371836	Peduoviridae	Peduovirus	Peduovirus P22H1	0.1866	Known Genus	TRUE
NC_070907	Peduoviridae	Peduovirus	Yersinia phage P37	30065704	Peduoviridae	Peduovirus	Peduovirus L413C	0.19	Known Genus	TRUE
NC_070908	Peduoviridae	Peduovirus	Yersinia phage HQ103	33438897	Peduoviridae	Peduovirus	Peduovirus Wphi	0.1473	Known Genus	TRUE
NC_070911	Peduoviridae	Eganvirus	Salmonella phage BIS20	9634055	Peduoviridae	Eganvirus	Eganvirus ev186	0.356	Known Genus	TRUE
NC_070912	Peduoviridae	Tigrvirus	Burkholderia phage PhiBP82.2	2047459403	Peduoviridae	Tigrvirus	Tigrvirus phiE094	0.1718	Known Genus	TRUE
NC_071002	Rountreeviridae	Copernicusvirus	Enterococcus phage MDA1	1881746408	Rountreeviridae	Copernicusvirus	Copernicusvirus Ef63	0.15	Known Genus	TRUE
NC_071009	Autographiviridae	Teetrevirus	Salmonella phage vB_SAg-RPN15	1070104274	Autographiviridae	Teetrevirus	Teetrevirus SH2	0.1513	Known Genus	TRUE
NC_070839	Kyanoviridae	Sokavirus	Synechococcus phage S-SZBM1	1102620861	Kyanoviridae	Sokavirus	Sokavirus swam1	0.4853	Known Genus	TRUE
NC_070867	Schitoviridae	Pokkenvirus	Stenotrophomonas phage Paxi	1864378377	Schitoviridae	Pokkenvirus	Pokkenvirus pokken	0.3833	Known Genus	TRUE
NC_070960	Kyanoviridae	Bristolvirus	Synechococcus phage S-H9-2	1070619080	Kyanoviridae	Bristolvirus	Bristolvirus rhodeisland	0.2325	Known Genus	TRUE
NC_070859	Schitoviridae	Plymouthvirus	Dinoroseobacter phage vB_DshP-R7L	237651460	Schitoviridae	Aorunvirus	Aorunvirus EE36phi1	0.5718	Novel Family	FALSE
NC_070840	Chaseviridae	Pahsextavirus	Aeromonas phage ZPAH14	712915603	Chaseviridae	Pahsextavirus	Pahsextavirus pAh6C	0.6235	Novel Family	FALSE
NC_070917	Peduoviridae	Seongnamvirus	Yersinia phage vB_YenM_324	1631934992	Unclassified	Risingsunvirus	Risingsunvirus risingsun	0.7033	Novel Family	FALSE
NC_070961	Kyanoviridae	Sedonavirus	Synechococcus phage S-H9-1	255928922	Kyanoviridae	Gibbetvirus	Gibbetvirus rsm4	0.2973	Known Genus	FALSE
NC_070910	Peduoviridae	Kisquattuordecimvirus	Burkholderia phage FLC10	327198269	Peduoviridae	Kisquattuordecimvirus	Kisquattuordecimvirus KS14	0.492	Novel Genus	FALSE
